# Supplementary material for: 4-(Benz­yloxy)phenyl 4-hexa­dec­yloxy-3-meth­oxy­benzoate
Source: Acta Crystallogr Sect E Struct Rep Online. 2011 Mar 12;67(Pt 4):o840. doi: 10.1107/S1600536811008403 (PMC3100024; doi:10.1107/S1600536811008403)
Supplement: Supplementary file 1 [file e-67-0o840-sup1.cif]

##############################################################################
###                                                                        ###
###        Electronic paper (Acta Crystallographica Section E)             ###
###                                                                        ###
##############################################################################
#                                                                            #
# This CIF contains the data in a paper accepted for publication in Acta     #
# Crystallographica Section E. It conforms to the requirements of Notes      #
# for Authors for Section E, and has been peer reviewed under the auspices   #
# of the IUCr Commission on Journals.                                        #
#                                                                            #
# Full details of the Crystallographic Information File format               #
# are given in the paper "The Crystallographic Information File (CIF):       #
# a New Standard Archive File for Crystallography" by S. R. Hall, F. H.      #
# Allen and I. D. Brown [Acta Cryst. (1991), A47, 655-685].                  #
#                                                                            #
# The current version of the core CIF dictionary is obtainable from          #
# ftp://ftp.iucr.org/pub/cif_core.dic. The current version number is 2.4.    #
#                                                                            #
# Software is freely available for graphical display of the structure(s) in  #
# this CIF.  For information consult the CIF home page http://www.iucr.org/  #
# cif/home.html                                                              #
#                                                                            #
# This file may be used for bona fide research purposes within the           #
# scientific community so long as proper attribution is given to the journal # 
# article from which it was obtained.                                        #
#                                                                            #
##############################################################################
                                             
data_I
_audit_creation_method     SHELXL-97
_chemical_name_systematic
;
4-(Benzyloxy)phenyl 4-hexadecyloxy-3-methoxybenzoate
;
_chemical_name_common     ?
_chemical_formula_moiety     'C37 H50 O5'
_chemical_formula_sum     'C37 H50 O5'
_chemical_formula_iupac     'C37 H50 O5'
_chemical_formula_weight     574.77
_chemical_melting_point     358
_symmetry_cell_setting     triclinic
_symmetry_space_group_name_H-M     'P -1'
_symmetry_space_group_name_Hall     '-P 1'
loop_
    _symmetry_equiv_pos_as_xyz
    'x, y, z'
    '-x, -y, -z'
_cell_length_a     5.4507(2)
_cell_length_b     9.7352(4)
_cell_length_c     31.3738(14)
_cell_angle_alpha     94.155(4)
_cell_angle_beta     94.261(4)
_cell_angle_gamma     95.576(4)
_cell_volume     1647.02(12)
_cell_formula_units_Z     2
_cell_measurement_reflns_used     5841
_cell_measurement_theta_min     2.11
_cell_measurement_theta_max     25.00
_cell_measurement_temperature     293(2)
_exptl_crystal_description     prism
_exptl_crystal_colour     colourless
_exptl_crystal_size_max     0.22
_exptl_crystal_size_mid     0.15
_exptl_crystal_size_min     0.12
_exptl_crystal_density_diffrn     1.159
_exptl_crystal_density_meas     ?
_exptl_crystal_density_method     'not measured'
_exptl_crystal_F_000     624
_exptl_absorpt_coefficient_mu     0.075
_exptl_absorpt_correction_type     multi-scan
_exptl_absorpt_process_details
                            '(<i>CrysAlisPro RED</i>; Oxford Diffraction, 2010)'
_exptl_absorpt_correction_T_min     0.6642
_exptl_absorpt_correction_T_max     1.0000
_exptl_special_details
;
<i>CrysAlis PRO</i>, Oxford Diffraction Ltd., Version 1.171.33.55 (release
05--01--2010 CrysAlis171. NET) Empirical absorption correction using spherical
harmonics, implemented in SCALE3 ABSPACK scaling algorithm.
Experimental data is IR (KBr) cm^-1^; 2912(C---H aromatic stretch), 2870 (C---H
aliphatic stretch), 1730 (C=O stretch),1597 (C=C stretch).
;
_diffrn_ambient_temperature     293(2)
_diffrn_radiation_type     MoK\a
_diffrn_radiation_wavelength     0.71073
_diffrn_radiation_source     'Enhance (Mo) X-ray Source'
_diffrn_radiation_monochromator     graphite
_diffrn_measurement_device_type
;
Oxford Diffraction Xcalibur
;
_diffrn_measurement_method     \w
_diffrn_detector_area_resol_mean     29.3621
_diffrn_reflns_number     30991
_diffrn_reflns_av_R_equivalents     0.0628
_diffrn_reflns_av_sigmaI/netI     0.0746
_diffrn_reflns_theta_min     2.11
_diffrn_reflns_theta_max     25.00
_diffrn_reflns_theta_full     25.00
_diffrn_measured_fraction_theta_max     0.999
_diffrn_measured_fraction_theta_full     0.999
_diffrn_reflns_limit_h_min     -6
_diffrn_reflns_limit_h_max     6
_diffrn_reflns_limit_k_min     -11
_diffrn_reflns_limit_k_max     11
_diffrn_reflns_limit_l_min     -37
_diffrn_reflns_limit_l_max     37
_diffrn_standards_number     0
_diffrn_standards_interval_count     .
_diffrn_standards_interval_time     .
_diffrn_standards_decay_%     ?
_refine_special_details
;
Refinement of <i>F</i>^2^ against ALL reflections. The weighted <i>R</i>-factor
<i>wR</i> and goodness of fit <i>S</i> are based on <i>F</i>^2^, conventional
<i>R</i>-factors <i>R</i> are based on <i>F</i>, with <i>F</i> set to zero for
negative <i>F</i>^2^. The threshold expression of <i>F</i>^2^ >
2\s(<i>F</i>^2^) is used only for calculating <i>R</i>-factors(gt) <i>etc</i>.
and is not relevant to the choice of reflections for refinement.
<i>R</i>-factors based on <i>F</i>^2^ are statistically about twice as large
as those based on <i>F</i>, and <i>R</i>- factors based on ALL data will be
even larger.
;
_reflns_number_total     5841
_reflns_number_gt     2558
_reflns_threshold_expression     I>2\s(I)
_refine_ls_structure_factor_coef     Fsqd
_refine_ls_matrix_type     full
_refine_ls_R_factor_all     0.1394
_refine_ls_R_factor_gt     0.0518
_refine_ls_wR_factor_gt     0.1180
_refine_ls_wR_factor_ref     0.1313
_refine_ls_goodness_of_fit_ref     0.909
_refine_ls_restrained_S_all     0.909
_refine_ls_number_reflns     5841
_refine_ls_number_parameters     379
_refine_ls_number_restraints     0
_refine_ls_hydrogen_treatment     constr
_refine_ls_weighting_scheme     calc
_refine_ls_weighting_details
         'calc w=1/[\s^2^(Fo^2^)+(0.0564P)^2^+0.0000P] where P=(Fo^2^+2Fc^2^)/3'
_atom_sites_solution_hydrogens     geom
_atom_sites_solution_primary     direct
_atom_sites_solution_secondary     difmap
_refine_ls_shift/su_max     0.000
_refine_ls_shift/su_mean     0.000
_refine_diff_density_max     0.133
_refine_diff_density_min     -0.163
_refine_ls_extinction_method     none
_refine_ls_extinction_coef     ?
loop_
    _atom_type_symbol
    _atom_type_description
    _atom_type_scat_dispersion_real
    _atom_type_scat_dispersion_imag
    _atom_type_scat_source
    'C' 'C' 0.0033 0.0016
                         'International Tables Vol C Tables 4.2.6.8 and 6.1.1.4'
    'H' 'H' 0.0000 0.0000
                         'International Tables Vol C Tables 4.2.6.8 and 6.1.1.4'
    'O' 'O' 0.0106 0.0060
                         'International Tables Vol C Tables 4.2.6.8 and 6.1.1.4'
_computing_data_collection
;
<i>CrysAlisPro CCD</i> (Oxford Diffraction, 2010)
;
_computing_cell_refinement
                             '<i>CrysAlisPro CCD</i> (Oxford Diffraction, 2010)'
_computing_data_reduction
                             '<i>CrysAlisPro RED</i> (Oxford Diffraction, 2010)'
_computing_structure_solution     '<i>SHELXS97</i> (Sheldrick, 2008)'
_computing_structure_refinement     '<i>SHELXL97</i> (Sheldrick, 2008)'
_computing_molecular_graphics
;
<i>ORTEP-3</i> (Farrugia, 1997) and <i>CAMERON</i> (Watkin <i>et
al.</i>, 1993)
;
_computing_publication_material     '<i>WinGX</i> (Farrugia, 1999)'
loop_
    _atom_site_type_symbol
    _atom_site_label
    _atom_site_fract_x
    _atom_site_fract_y
    _atom_site_fract_z
    _atom_site_U_iso_or_equiv
    _atom_site_adp_type
    _atom_site_calc_flag
    _atom_site_refinement_flags
    _atom_site_occupancy
    _atom_site_disorder_assembly
    _atom_site_disorder_group
    O O1 -2.0141(3) 0.22569(17) 0.48377(5) 0.0715(5) Uani d . 1 . .
    O O2 -1.4349(3) 0.40474(17) 0.35750(5) 0.0774(6) Uani d . 1 . .
    O O3 -1.3847(3) 0.19547(19) 0.32625(5) 0.0790(6) Uani d . 1 . .
    O O4 -0.6971(3) 0.60994(15) 0.22712(5) 0.0608(5) Uani d . 1 . .
    O O5 -0.9578(3) 0.74931(17) 0.27583(5) 0.0829(6) Uani d . 1 . .
    C C1 -2.4908(6) 0.1166(4) 0.60729(10) 0.0955(10) Uani d . 1 . .
    H H1 -2.6039 0.0818 0.6256 0.115 Uiso calc R 1 . .
    C C2 -2.3740(6) 0.2458(4) 0.61544(9) 0.1069(11) Uani d . 1 . .
    H H2 -2.4086 0.3007 0.6393 0.128 Uiso calc R 1 . .
    C C3 -2.2046(5) 0.2967(3) 0.58876(8) 0.0859(9) Uani d . 1 . .
    H H3 -2.1264 0.3859 0.5948 0.103 Uiso calc R 1 . .
    C C4 -2.1492(4) 0.2191(3) 0.55382(7) 0.0583(7) Uani d . 1 . .
    C C5 -2.2705(5) 0.0905(3) 0.54574(9) 0.0948(10) Uani d . 1 . .
    H H5 -2.2375 0.0357 0.5217 0.114 Uiso calc R 1 . .
    C C6 -2.4411(6) 0.0389(3) 0.57221(10) 0.1091(12) Uani d . 1 . .
    H H6 -2.5222 -0.0496 0.5659 0.131 Uiso calc R 1 . .
    C C7 -1.9532(5) 0.2735(3) 0.52682(7) 0.0771(8) Uani d . 1 . .
    H H7A -1.9371 0.3739 0.5296 0.092 Uiso calc R 1 . .
    H H7B -1.7958 0.2432 0.5366 0.092 Uiso calc R 1 . .
    C C8 -1.8580(5) 0.2699(3) 0.45418(8) 0.0590(7) Uani d . 1 . .
    C C9 -1.6344(5) 0.3459(3) 0.46385(8) 0.0733(8) Uani d . 1 . .
    H H9 -1.5769 0.3710 0.4923 0.088 Uiso calc R 1 . .
    C C10 -1.4936(5) 0.3853(3) 0.43083(9) 0.0793(9) Uani d . 1 . .
    H H10 -1.3412 0.4372 0.4372 0.095 Uiso calc R 1 . .
    C C11 -1.5760(5) 0.3489(3) 0.38936(8) 0.0630(7) Uani d . 1 . .
    C C12 -1.7929(5) 0.2679(3) 0.37930(7) 0.0756(8) Uani d . 1 . .
    H H12 -1.8449 0.2388 0.3509 0.091 Uiso calc R 1 . .
    C C13 -1.9343(5) 0.2295(3) 0.41190(8) 0.0780(9) Uani d . 1 . .
    H H13 -2.0841 0.1752 0.4052 0.094 Uiso calc R 1 . .
    C C14 -1.3455(5) 0.3188(3) 0.32803(8) 0.0597(7) Uani d . 1 . .
    C C15 -1.1821(4) 0.3971(3) 0.30030(7) 0.0508(6) Uani d . 1 . .
    C C16 -1.1560(4) 0.5408(2) 0.30206(7) 0.0586(7) Uani d . 1 . .
    H H16 -1.2479 0.5910 0.3202 0.070 Uiso calc R 1 . .
    C C17 -0.9947(4) 0.6095(2) 0.27701(7) 0.0557(7) Uani d . 1 . .
    C C18 -0.8549(4) 0.5336(2) 0.25018(6) 0.0488(6) Uani d . 1 . .
    C C19 -0.8828(4) 0.3917(2) 0.24854(6) 0.0545(6) Uani d . 1 . .
    H H19 -0.7900 0.3409 0.2307 0.065 Uiso calc R 1 . .
    C C20 -1.0477(4) 0.3241(2) 0.27319(7) 0.0560(7) Uani d . 1 . .
    H H20 -1.0677 0.2278 0.2714 0.067 Uiso calc R 1 . .
    C C21 -1.1092(6) 0.8323(3) 0.30046(9) 0.1038(11) Uani d . 1 . .
    H H21A -1.0653 0.9284 0.2968 0.156 Uiso calc R 1 . .
    H H21B -1.0833 0.8164 0.3302 0.156 Uiso calc R 1 . .
    H H21C -1.2801 0.8076 0.2908 0.156 Uiso calc R 1 . .
    C C22 -0.5539(4) 0.5369(2) 0.19813(7) 0.0530(6) Uani d . 1 . .
    H H22A -0.6623 0.4775 0.1771 0.064 Uiso calc R 1 . .
    H H22B -0.4480 0.4799 0.2137 0.064 Uiso calc R 1 . .
    C C23 -0.4008(4) 0.6428(2) 0.17643(6) 0.0509(6) Uani d . 1 . .
    H H23A -0.2882 0.6983 0.1978 0.061 Uiso calc R 1 . .
    H H23B -0.5088 0.7040 0.1632 0.061 Uiso calc R 1 . .
    C C24 -0.2528(4) 0.5794(2) 0.14255(6) 0.0492(6) Uani d . 1 . .
    H H24A -0.3656 0.5235 0.1213 0.059 Uiso calc R 1 . .
    H H24B -0.1446 0.5185 0.1559 0.059 Uiso calc R 1 . .
    C C25 -0.0981(4) 0.6856(2) 0.12022(6) 0.0513(6) Uani d . 1 . .
    H H25A -0.2063 0.7487 0.1081 0.062 Uiso calc R 1 . .
    H H25B 0.0182 0.7390 0.1415 0.062 Uiso calc R 1 . .
    C C26 0.0445(4) 0.6264(2) 0.08497(6) 0.0480(6) Uani d . 1 . .
    H H26A -0.0710 0.5725 0.0637 0.058 Uiso calc R 1 . .
    H H26B 0.1546 0.5641 0.0970 0.058 Uiso calc R 1 . .
    C C27 0.1956(4) 0.7352(2) 0.06299(6) 0.0481(6) Uani d . 1 . .
    H H27A 0.0850 0.7974 0.0511 0.058 Uiso calc R 1 . .
    H H27B 0.3103 0.7892 0.0844 0.058 Uiso calc R 1 . .
    C C28 0.3407(4) 0.6787(2) 0.02756(6) 0.0490(6) Uani d . 1 . .
    H H28A 0.2261 0.6259 0.0059 0.059 Uiso calc R 1 . .
    H H28B 0.4501 0.6156 0.0393 0.059 Uiso calc R 1 . .
    C C29 0.4934(4) 0.7886(2) 0.00630(6) 0.0495(6) Uani d . 1 . .
    H H29A 0.3838 0.8516 -0.0055 0.059 Uiso calc R 1 . .
    H H29B 0.6076 0.8415 0.0280 0.059 Uiso calc R 1 . .
    C C30 0.6396(4) 0.7329(2) -0.02914(6) 0.0489(6) Uani d . 1 . .
    H H30A 0.7481 0.6692 -0.0175 0.059 Uiso calc R 1 . .
    H H30B 0.5253 0.6809 -0.0510 0.059 Uiso calc R 1 . .
    C C31 0.7935(4) 0.8430(2) -0.04990(7) 0.0503(6) Uani d . 1 . .
    H H31A 0.9070 0.8954 -0.0280 0.060 Uiso calc R 1 . .
    H H31B 0.6848 0.9063 -0.0617 0.060 Uiso calc R 1 . .
    C C32 0.9411(4) 0.7875(2) -0.08517(6) 0.0487(6) Uani d . 1 . .
    H H32A 1.0507 0.7247 -0.0733 0.058 Uiso calc R 1 . .
    H H32B 0.8277 0.7344 -0.1070 0.058 Uiso calc R 1 . .
    C C33 1.0935(4) 0.8972(2) -0.10622(7) 0.0509(6) Uani d . 1 . .
    H H33A 1.2059 0.9507 -0.0844 0.061 Uiso calc R 1 . .
    H H33B 0.9837 0.9596 -0.1183 0.061 Uiso calc R 1 . .
    C C34 1.2422(4) 0.8422(2) -0.14120(6) 0.0507(6) Uani d . 1 . .
    H H34A 1.1301 0.7857 -0.1624 0.061 Uiso calc R 1 . .
    H H34B 1.3560 0.7825 -0.1289 0.061 Uiso calc R 1 . .
    C C35 1.3882(4) 0.9510(2) -0.16365(7) 0.0558(6) Uani d . 1 . .
    H H35A 1.2741 1.0081 -0.1773 0.067 Uiso calc R 1 . .
    H H35B 1.4953 1.0103 -0.1423 0.067 Uiso calc R 1 . .
    C C36 1.5435(4) 0.8939(2) -0.19683(7) 0.0631(7) Uani d . 1 . .
    H H36A 1.4371 0.8313 -0.2174 0.076 Uiso calc R 1 . .
    H H36B 1.6620 0.8400 -0.1829 0.076 Uiso calc R 1 . .
    C C37 1.6829(5) 1.0013(3) -0.22100(8) 0.0932(9) Uani d . 1 . .
    H H37A 1.7788 0.9560 -0.2412 0.140 Uiso calc R 1 . .
    H H37B 1.7910 1.0632 -0.2011 0.140 Uiso calc R 1 . .
    H H37C 1.5674 1.0528 -0.2360 0.140 Uiso calc R 1 . .
loop_
    _atom_site_aniso_label
    _atom_site_aniso_U_11
    _atom_site_aniso_U_22
    _atom_site_aniso_U_33
    _atom_site_aniso_U_12
    _atom_site_aniso_U_13
    _atom_site_aniso_U_23
    O1 0.0717(12) 0.0933(14) 0.0471(10) -0.0190(10) 0.0214(9) 0.0101(9)
    O2 0.1010(15) 0.0651(12) 0.0736(12) 0.0027(10) 0.0536(11) 0.0179(10)
    O3 0.0947(14) 0.0650(13) 0.0781(12) -0.0125(11) 0.0359(10) 0.0087(10)
    O4 0.0723(12) 0.0557(11) 0.0594(10) 0.0054(9) 0.0386(9) 0.0064(8)
    O5 0.1192(15) 0.0517(12) 0.0887(13) 0.0117(11) 0.0694(11) 0.0117(10)
    C1 0.107(3) 0.103(3) 0.086(2) 0.009(2) 0.060(2) 0.0217(19)
    C2 0.115(3) 0.121(3) 0.084(2) -0.003(2) 0.054(2) -0.023(2)
    C3 0.094(2) 0.089(2) 0.0725(19) -0.0078(18) 0.0354(18) -0.0121(16)
    C4 0.0689(18) 0.0592(17) 0.0485(15) 0.0009(14) 0.0225(13) 0.0065(13)
    C5 0.124(3) 0.068(2) 0.095(2) -0.0101(19) 0.072(2) -0.0079(16)
    C6 0.137(3) 0.072(2) 0.125(3) -0.010(2) 0.087(2) 0.005(2)
    C7 0.091(2) 0.085(2) 0.0518(17) -0.0193(16) 0.0256(15) -0.0008(14)
    C8 0.0557(17) 0.0704(18) 0.0519(17) -0.0068(14) 0.0208(14) 0.0136(13)
    C9 0.084(2) 0.079(2) 0.0523(16) -0.0247(17) 0.0274(15) -0.0056(13)
    C10 0.086(2) 0.0706(19) 0.077(2) -0.0273(16) 0.0371(18) -0.0089(15)
    C11 0.072(2) 0.0627(18) 0.0576(18) -0.0030(15) 0.0329(16) 0.0160(14)
    C12 0.0631(19) 0.120(2) 0.0447(16) 0.0001(18) 0.0124(14) 0.0197(15)
    C13 0.0581(18) 0.121(2) 0.0516(17) -0.0179(17) 0.0087(15) 0.0165(16)
    C14 0.0623(18) 0.0673(19) 0.0499(16) -0.0013(16) 0.0143(14) 0.0088(15)
    C15 0.0534(16) 0.0580(17) 0.0423(14) -0.0003(13) 0.0120(12) 0.0111(12)
    C16 0.0721(18) 0.0588(17) 0.0508(15) 0.0114(14) 0.0308(13) 0.0109(12)
    C17 0.0712(18) 0.0507(16) 0.0492(14) 0.0050(14) 0.0274(14) 0.0094(12)
    C18 0.0534(16) 0.0560(17) 0.0394(13) 0.0035(13) 0.0192(12) 0.0072(12)
    C19 0.0629(17) 0.0542(17) 0.0489(14) 0.0070(14) 0.0222(13) 0.0016(12)
    C20 0.0676(18) 0.0528(16) 0.0472(14) -0.0040(14) 0.0166(14) 0.0036(12)
    C21 0.151(3) 0.0630(19) 0.115(2) 0.0319(19) 0.088(2) 0.0190(17)
    C22 0.0544(16) 0.0575(16) 0.0498(14) 0.0072(13) 0.0201(13) 0.0060(12)
    C23 0.0556(16) 0.0503(15) 0.0500(14) 0.0074(12) 0.0190(12) 0.0074(11)
    C24 0.0491(15) 0.0520(15) 0.0493(14) 0.0067(12) 0.0173(12) 0.0076(11)
    C25 0.0521(16) 0.0518(15) 0.0521(14) 0.0040(12) 0.0190(13) 0.0061(12)
    C26 0.0486(15) 0.0483(14) 0.0487(14) 0.0038(12) 0.0144(12) 0.0064(11)
    C27 0.0493(15) 0.0478(14) 0.0485(13) 0.0040(12) 0.0149(12) 0.0035(11)
    C28 0.0498(15) 0.0484(15) 0.0504(14) 0.0036(12) 0.0141(12) 0.0060(11)
    C29 0.0524(15) 0.0472(15) 0.0502(14) 0.0033(12) 0.0153(12) 0.0042(11)
    C30 0.0499(15) 0.0515(15) 0.0465(14) 0.0029(12) 0.0140(12) 0.0045(11)
    C31 0.0509(15) 0.0492(15) 0.0520(14) 0.0024(12) 0.0152(12) 0.0041(11)
    C32 0.0510(15) 0.0474(15) 0.0488(14) 0.0037(12) 0.0137(12) 0.0036(11)
    C33 0.0535(15) 0.0478(15) 0.0529(14) 0.0032(12) 0.0170(12) 0.0042(11)
    C34 0.0505(15) 0.0524(15) 0.0500(14) 0.0031(12) 0.0135(12) 0.0020(11)
    C35 0.0557(16) 0.0552(16) 0.0586(15) 0.0049(13) 0.0200(13) 0.0044(12)
    C36 0.0640(17) 0.0678(18) 0.0587(15) 0.0028(14) 0.0225(14) 0.0002(13)
    C37 0.100(2) 0.097(2) 0.092(2) 0.0082(18) 0.0546(18) 0.0211(17)
_geom_special_details
;
All s.u.'s (except the s.u. in the dihedral angle between two l.s. planes) are
estimated using the full covariance matrix. The cell s.u.'s are taken into
account individually in the estimation of s.u.'s in distances, angles and
torsion angles; correlations between s.u.'s in cell parameters are only used
when they are defined by crystal symmetry. An approximate (isotropic)
treatment of cell s.u.'s is used for estimating s.u.'s involving l.s. planes.
;
loop_
    _geom_bond_atom_site_label_1
    _geom_bond_atom_site_label_2
    _geom_bond_site_symmetry_2
    _geom_bond_distance
    _geom_bond_publ_flag
    O1 C8 . 1.369(2) ?
    O1 C7 . 1.401(2) ?
    O2 C14 . 1.352(3) ?
    O2 C11 . 1.414(2) ?
    O3 C14 . 1.195(3) ?
    O4 C18 . 1.364(2) ?
    O4 C22 . 1.436(2) ?
    O5 C17 . 1.360(2) ?
    O5 C21 . 1.437(3) ?
    C1 C6 . 1.349(4) ?
    C1 C2 . 1.351(4) ?
    C1 H1 . 0.9300 ?
    C2 C3 . 1.373(3) ?
    C2 H2 . 0.9300 ?
    C3 C4 . 1.355(3) ?
    C3 H3 . 0.9300 ?
    C4 C5 . 1.356(3) ?
    C4 C7 . 1.493(3) ?
    C5 C6 . 1.375(3) ?
    C5 H5 . 0.9300 ?
    C6 H6 . 0.9300 ?
    C7 H7A . 0.9700 ?
    C7 H7B . 0.9700 ?
    C8 C9 . 1.365(3) ?
    C8 C13 . 1.378(3) ?
    C9 C10 . 1.388(3) ?
    C9 H9 . 0.9300 ?
    C10 C11 . 1.355(3) ?
    C10 H10 . 0.9300 ?
    C11 C12 . 1.359(3) ?
    C12 C13 . 1.377(3) ?
    C12 H12 . 0.9300 ?
    C13 H13 . 0.9300 ?
    C14 C15 . 1.487(3) ?
    C15 C20 . 1.368(3) ?
    C15 C16 . 1.390(3) ?
    C16 C17 . 1.379(3) ?
    C16 H16 . 0.9300 ?
    C17 C18 . 1.396(3) ?
    C18 C19 . 1.371(3) ?
    C19 C20 . 1.379(3) ?
    C19 H19 . 0.9300 ?
    C20 H20 . 0.9300 ?
    C21 H21A . 0.9600 ?
    C21 H21B . 0.9600 ?
    C21 H21C . 0.9600 ?
    C22 C23 . 1.497(3) ?
    C22 H22A . 0.9700 ?
    C22 H22B . 0.9700 ?
    C23 C24 . 1.514(3) ?
    C23 H23A . 0.9700 ?
    C23 H23B . 0.9700 ?
    C24 C25 . 1.514(3) ?
    C24 H24A . 0.9700 ?
    C24 H24B . 0.9700 ?
    C25 C26 . 1.511(3) ?
    C25 H25A . 0.9700 ?
    C25 H25B . 0.9700 ?
    C26 C27 . 1.515(3) ?
    C26 H26A . 0.9700 ?
    C26 H26B . 0.9700 ?
    C27 C28 . 1.513(3) ?
    C27 H27A . 0.9700 ?
    C27 H27B . 0.9700 ?
    C28 C29 . 1.514(3) ?
    C28 H28A . 0.9700 ?
    C28 H28B . 0.9700 ?
    C29 C30 . 1.514(3) ?
    C29 H29A . 0.9700 ?
    C29 H29B . 0.9700 ?
    C30 C31 . 1.511(3) ?
    C30 H30A . 0.9700 ?
    C30 H30B . 0.9700 ?
    C31 C32 . 1.514(3) ?
    C31 H31A . 0.9700 ?
    C31 H31B . 0.9700 ?
    C32 C33 . 1.509(3) ?
    C32 H32A . 0.9700 ?
    C32 H32B . 0.9700 ?
    C33 C34 . 1.509(3) ?
    C33 H33A . 0.9700 ?
    C33 H33B . 0.9700 ?
    C34 C35 . 1.510(3) ?
    C34 H34A . 0.9700 ?
    C34 H34B . 0.9700 ?
    C35 C36 . 1.499(3) ?
    C35 H35A . 0.9700 ?
    C35 H35B . 0.9700 ?
    C36 C37 . 1.514(3) ?
    C36 H36A . 0.9700 ?
    C36 H36B . 0.9700 ?
    C37 H37A . 0.9600 ?
    C37 H37B . 0.9600 ?
    C37 H37C . 0.9600 ?
loop_
    _geom_angle_atom_site_label_1
    _geom_angle_atom_site_label_2
    _geom_angle_atom_site_label_3
    _geom_angle_site_symmetry_1
    _geom_angle_site_symmetry_3
    _geom_angle
    _geom_angle_publ_flag
    C8 O1 C7 . . 117.87(18) ?
    C14 O2 C11 . . 119.68(19) ?
    C18 O4 C22 . . 117.86(17) ?
    C17 O5 C21 . . 117.79(19) ?
    C6 C1 C2 . . 119.1(3) ?
    C6 C1 H1 . . 120.5 ?
    C2 C1 H1 . . 120.5 ?
    C1 C2 C3 . . 120.5(3) ?
    C1 C2 H2 . . 119.7 ?
    C3 C2 H2 . . 119.7 ?
    C4 C3 C2 . . 121.2(3) ?
    C4 C3 H3 . . 119.4 ?
    C2 C3 H3 . . 119.4 ?
    C3 C4 C5 . . 117.6(2) ?
    C3 C4 C7 . . 120.2(2) ?
    C5 C4 C7 . . 122.2(2) ?
    C4 C5 C6 . . 121.6(3) ?
    C4 C5 H5 . . 119.2 ?
    C6 C5 H5 . . 119.2 ?
    C1 C6 C5 . . 120.0(3) ?
    C1 C6 H6 . . 120.0 ?
    C5 C6 H6 . . 120.0 ?
    O1 C7 C4 . . 110.1(2) ?
    O1 C7 H7A . . 109.6 ?
    C4 C7 H7A . . 109.6 ?
    O1 C7 H7B . . 109.6 ?
    C4 C7 H7B . . 109.6 ?
    H7A C7 H7B . . 108.2 ?
    C9 C8 O1 . . 124.8(2) ?
    C9 C8 C13 . . 119.1(2) ?
    O1 C8 C13 . . 116.0(2) ?
    C8 C9 C10 . . 119.3(2) ?
    C8 C9 H9 . . 120.3 ?
    C10 C9 H9 . . 120.3 ?
    C11 C10 C9 . . 120.7(2) ?
    C11 C10 H10 . . 119.7 ?
    C9 C10 H10 . . 119.7 ?
    C10 C11 C12 . . 120.7(2) ?
    C10 C11 O2 . . 117.3(2) ?
    C12 C11 O2 . . 121.9(2) ?
    C11 C12 C13 . . 118.8(2) ?
    C11 C12 H12 . . 120.6 ?
    C13 C12 H12 . . 120.6 ?
    C12 C13 C8 . . 121.3(2) ?
    C12 C13 H13 . . 119.4 ?
    C8 C13 H13 . . 119.4 ?
    O3 C14 O2 . . 123.7(2) ?
    O3 C14 C15 . . 125.0(3) ?
    O2 C14 C15 . . 111.2(2) ?
    C20 C15 C16 . . 119.4(2) ?
    C20 C15 C14 . . 118.3(2) ?
    C16 C15 C14 . . 122.3(2) ?
    C17 C16 C15 . . 120.4(2) ?
    C17 C16 H16 . . 119.8 ?
    C15 C16 H16 . . 119.8 ?
    O5 C17 C16 . . 125.1(2) ?
    O5 C17 C18 . . 115.3(2) ?
    C16 C17 C18 . . 119.5(2) ?
    O4 C18 C19 . . 124.8(2) ?
    O4 C18 C17 . . 115.6(2) ?
    C19 C18 C17 . . 119.6(2) ?
    C18 C19 C20 . . 120.4(2) ?
    C18 C19 H19 . . 119.8 ?
    C20 C19 H19 . . 119.8 ?
    C15 C20 C19 . . 120.7(2) ?
    C15 C20 H20 . . 119.7 ?
    C19 C20 H20 . . 119.7 ?
    O5 C21 H21A . . 109.5 ?
    O5 C21 H21B . . 109.5 ?
    H21A C21 H21B . . 109.5 ?
    O5 C21 H21C . . 109.5 ?
    H21A C21 H21C . . 109.5 ?
    H21B C21 H21C . . 109.5 ?
    O4 C22 C23 . . 107.48(17) ?
    O4 C22 H22A . . 110.2 ?
    C23 C22 H22A . . 110.2 ?
    O4 C22 H22B . . 110.2 ?
    C23 C22 H22B . . 110.2 ?
    H22A C22 H22B . . 108.5 ?
    C22 C23 C24 . . 112.98(17) ?
    C22 C23 H23A . . 109.0 ?
    C24 C23 H23A . . 109.0 ?
    C22 C23 H23B . . 109.0 ?
    C24 C23 H23B . . 109.0 ?
    H23A C23 H23B . . 107.8 ?
    C23 C24 C25 . . 113.47(17) ?
    C23 C24 H24A . . 108.9 ?
    C25 C24 H24A . . 108.9 ?
    C23 C24 H24B . . 108.9 ?
    C25 C24 H24B . . 108.9 ?
    H24A C24 H24B . . 107.7 ?
    C26 C25 C24 . . 115.03(18) ?
    C26 C25 H25A . . 108.5 ?
    C24 C25 H25A . . 108.5 ?
    C26 C25 H25B . . 108.5 ?
    C24 C25 H25B . . 108.5 ?
    H25A C25 H25B . . 107.5 ?
    C25 C26 C27 . . 113.78(17) ?
    C25 C26 H26A . . 108.8 ?
    C27 C26 H26A . . 108.8 ?
    C25 C26 H26B . . 108.8 ?
    C27 C26 H26B . . 108.8 ?
    H26A C26 H26B . . 107.7 ?
    C28 C27 C26 . . 114.88(17) ?
    C28 C27 H27A . . 108.5 ?
    C26 C27 H27A . . 108.5 ?
    C28 C27 H27B . . 108.5 ?
    C26 C27 H27B . . 108.5 ?
    H27A C27 H27B . . 107.5 ?
    C27 C28 C29 . . 114.26(17) ?
    C27 C28 H28A . . 108.7 ?
    C29 C28 H28A . . 108.7 ?
    C27 C28 H28B . . 108.7 ?
    C29 C28 H28B . . 108.7 ?
    H28A C28 H28B . . 107.6 ?
    C30 C29 C28 . . 114.61(17) ?
    C30 C29 H29A . . 108.6 ?
    C28 C29 H29A . . 108.6 ?
    C30 C29 H29B . . 108.6 ?
    C28 C29 H29B . . 108.6 ?
    H29A C29 H29B . . 107.6 ?
    C31 C30 C29 . . 114.33(17) ?
    C31 C30 H30A . . 108.7 ?
    C29 C30 H30A . . 108.7 ?
    C31 C30 H30B . . 108.7 ?
    C29 C30 H30B . . 108.7 ?
    H30A C30 H30B . . 107.6 ?
    C30 C31 C32 . . 114.43(17) ?
    C30 C31 H31A . . 108.7 ?
    C32 C31 H31A . . 108.7 ?
    C30 C31 H31B . . 108.7 ?
    C32 C31 H31B . . 108.7 ?
    H31A C31 H31B . . 107.6 ?
    C33 C32 C31 . . 114.58(17) ?
    C33 C32 H32A . . 108.6 ?
    C31 C32 H32A . . 108.6 ?
    C33 C32 H32B . . 108.6 ?
    C31 C32 H32B . . 108.6 ?
    H32A C32 H32B . . 107.6 ?
    C32 C33 C34 . . 114.73(18) ?
    C32 C33 H33A . . 108.6 ?
    C34 C33 H33A . . 108.6 ?
    C32 C33 H33B . . 108.6 ?
    C34 C33 H33B . . 108.6 ?
    H33A C33 H33B . . 107.6 ?
    C33 C34 C35 . . 115.30(18) ?
    C33 C34 H34A . . 108.4 ?
    C35 C34 H34A . . 108.4 ?
    C33 C34 H34B . . 108.4 ?
    C35 C34 H34B . . 108.4 ?
    H34A C34 H34B . . 107.5 ?
    C36 C35 C34 . . 114.29(18) ?
    C36 C35 H35A . . 108.7 ?
    C34 C35 H35A . . 108.7 ?
    C36 C35 H35B . . 108.7 ?
    C34 C35 H35B . . 108.7 ?
    H35A C35 H35B . . 107.6 ?
    C35 C36 C37 . . 115.0(2) ?
    C35 C36 H36A . . 108.5 ?
    C37 C36 H36A . . 108.5 ?
    C35 C36 H36B . . 108.5 ?
    C37 C36 H36B . . 108.5 ?
    H36A C36 H36B . . 107.5 ?
    C36 C37 H37A . . 109.5 ?
    C36 C37 H37B . . 109.5 ?
    H37A C37 H37B . . 109.5 ?
    C36 C37 H37C . . 109.5 ?
    H37A C37 H37C . . 109.5 ?
    H37B C37 H37C . . 109.5 ?
loop_
    _geom_torsion_atom_site_label_1
    _geom_torsion_atom_site_label_2
    _geom_torsion_atom_site_label_3
    _geom_torsion_atom_site_label_4
    _geom_torsion_site_symmetry_1
    _geom_torsion_site_symmetry_2
    _geom_torsion_site_symmetry_3
    _geom_torsion_site_symmetry_4
    _geom_torsion
    _geom_torsion_publ_flag
    C6 C1 C2 C3 . . . . -0.9(5) ?
    C1 C2 C3 C4 . . . . -0.3(5) ?
    C2 C3 C4 C5 . . . . 1.2(5) ?
    C2 C3 C4 C7 . . . . -176.2(3) ?
    C3 C4 C5 C6 . . . . -0.9(5) ?
    C7 C4 C5 C6 . . . . 176.4(3) ?
    C2 C1 C6 C5 . . . . 1.1(5) ?
    C4 C5 C6 C1 . . . . -0.2(5) ?
    C8 O1 C7 C4 . . . . 177.7(2) ?
    C3 C4 C7 O1 . . . . -146.5(2) ?
    C5 C4 C7 O1 . . . . 36.2(4) ?
    C7 O1 C8 C9 . . . . 7.1(4) ?
    C7 O1 C8 C13 . . . . -175.0(2) ?
    O1 C8 C9 C10 . . . . -179.6(2) ?
    C13 C8 C9 C10 . . . . 2.6(4) ?
    C8 C9 C10 C11 . . . . -0.1(4) ?
    C9 C10 C11 C12 . . . . -3.0(4) ?
    C9 C10 C11 O2 . . . . 173.6(2) ?
    C14 O2 C11 C10 . . . . 122.4(3) ?
    C14 O2 C11 C12 . . . . -61.0(3) ?
    C10 C11 C12 C13 . . . . 3.5(4) ?
    O2 C11 C12 C13 . . . . -173.0(2) ?
    C11 C12 C13 C8 . . . . -1.0(4) ?
    C9 C8 C13 C12 . . . . -2.0(4) ?
    O1 C8 C13 C12 . . . . 179.9(2) ?
    C11 O2 C14 O3 . . . . 2.3(4) ?
    C11 O2 C14 C15 . . . . -174.30(19) ?
    O3 C14 C15 C20 . . . . -6.3(4) ?
    O2 C14 C15 C20 . . . . 170.3(2) ?
    O3 C14 C15 C16 . . . . 175.8(2) ?
    O2 C14 C15 C16 . . . . -7.6(3) ?
    C20 C15 C16 C17 . . . . -0.5(3) ?
    C14 C15 C16 C17 . . . . 177.3(2) ?
    C21 O5 C17 C16 . . . . -4.1(4) ?
    C21 O5 C17 C18 . . . . 175.7(2) ?
    C15 C16 C17 O5 . . . . 179.0(2) ?
    C15 C16 C17 C18 . . . . -0.8(3) ?
    C22 O4 C18 C19 . . . . 1.7(3) ?
    C22 O4 C18 C17 . . . . -178.31(19) ?
    O5 C17 C18 O4 . . . . 1.2(3) ?
    C16 C17 C18 O4 . . . . -178.90(19) ?
    O5 C17 C18 C19 . . . . -178.75(19) ?
    C16 C17 C18 C19 . . . . 1.1(3) ?
    O4 C18 C19 C20 . . . . 180.0(2) ?
    C17 C18 C19 C20 . . . . 0.0(3) ?
    C16 C15 C20 C19 . . . . 1.6(3) ?
    C14 C15 C20 C19 . . . . -176.3(2) ?
    C18 C19 C20 C15 . . . . -1.4(3) ?
    C18 O4 C22 C23 . . . . 179.04(17) ?
    O4 C22 C23 C24 . . . . -176.06(17) ?
    C22 C23 C24 C25 . . . . 179.71(18) ?
    C23 C24 C25 C26 . . . . -177.71(18) ?
    C24 C25 C26 C27 . . . . 179.49(17) ?
    C25 C26 C27 C28 . . . . 179.93(18) ?
    C26 C27 C28 C29 . . . . -179.22(17) ?
    C27 C28 C29 C30 . . . . 179.90(18) ?
    C28 C29 C30 C31 . . . . -179.40(18) ?
    C29 C30 C31 C32 . . . . 179.64(17) ?
    C30 C31 C32 C33 . . . . 179.53(18) ?
    C31 C32 C33 C34 . . . . 179.61(18) ?
    C32 C33 C34 C35 . . . . 177.86(18) ?
    C33 C34 C35 C36 . . . . 177.31(19) ?
    C34 C35 C36 C37 . . . . 177.5(2) ?
loop_
    _geom_hbond_atom_site_label_D
    _geom_hbond_atom_site_label_H
    _geom_hbond_atom_site_label_A
    _geom_hbond_site_symmetry_A
    _geom_hbond_distance_DH
    _geom_hbond_distance_HA
    _geom_hbond_distance_DA
    _geom_hbond_angle_DHA
    _geom_hbond_publ_flag
    C6 H6 Cg2 1_356 0.93 2.97 3.576(3) 124 yes
    C22 H22B Cg3 1_655 0.96 2.94 3.793(2) 148 yes
data_global
_journal_data_validation_number     ?
_journal_date_recd_electronic     2011-02-26
_journal_date_accepted     2011-03-05
_journal_name_full     'Acta Crystallographica, Section E'
_journal_year     2011
_journal_volume     67
_journal_issue      4
_journal_page_first     o840
_journal_page_last     o840
_journal_paper_category     QO
_journal_coeditor_code     WN2423
_publ_contact_author_name     'H.C.Devarajegowda'
_publ_contact_author_address
;
Department of Physics
Yuvaraja's College (Constituent College)
University of Mysore
Mysore
Karnataka
INDIA
;
_publ_contact_author_email     'devarajegowda@yahoo.com'
_publ_contact_author_fax     '+91 0821 2419292'
_publ_contact_author_phone     '+91 0821 2518101'
_publ_section_title
;
4-(Benzyloxy)phenyl 4-hexadecyloxy-3-methoxybenzoate
;
loop_
    _publ_author_name
    _publ_author_address
    'Waleed Fadl Ali Al-Eryani'
;
Department of Physics
Yuvaraja's College (Constituent College)
University of Mysore
Mysore 570 005
Karnataka
India
;
    'H. T. Srinivasa'
;
Raman Research Institute
C.V. Raman Avenue
Sadashivanagar
Bangalore 560 080
Karnataka
India
;
    'S. Jeyaseelan'
;
Department of Physics
Yuvaraja's College (Constituent College)
University of Mysore
Mysore 570 005
Karnataka
India
;
    'T. Sadashivaiah'
;
Department of Physics
Yuvaraja's College (Constituent College)
University of Mysore
Mysore 570 005
Karnataka
India
;
    'H. C. Devarajegowda'
;
Department of Physics
Yuvaraja's College (Constituent College)
University of Mysore
Mysore 570 005
Karnataka
India
;
