# Supplementary material for: 4-(Benz­yloxy)phenyl 4-hexa­dec­yloxy-3-meth­oxy­benzoate
Source: Acta Crystallogr Sect E Struct Rep Online. 2011 Mar 12;67(Pt 4):o840. doi: 10.1107/S1600536811008403 (PMC3100024; doi:10.1107/S1600536811008403)
Supplement: Supplementary file 2 [file e-67-0o840-Isup2.hkl]

#
# h,k,l, Fc-squared, Fo-squared, sigma(Fo-squared) and status flag
#
data_I
_shelx_title ' htd1_r in P -1'
_shelx_refln_list_code          4
_shelx_F_calc_maximum      266.64
_exptl_crystal_F_000       624.00
_reflns_d_resolution_high  0.8409
 
loop_
 _symmetry_equiv_pos_as_xyz
 'x, y, z'
 '-x, -y, -z'
 
_cell_length_a     5.4507
_cell_length_b     9.7352
_cell_length_c    31.3738
_cell_angle_alpha  94.155
_cell_angle_beta   94.261
_cell_angle_gamma  95.576
 
_shelx_F_squared_multiplier     1.000
 
loop_
 _refln_index_h
 _refln_index_k
 _refln_index_l
 _refln_F_squared_calc
 _refln_F_squared_meas
 _refln_F_squared_sigma
 _refln_observed_status
   1   0   0       73.31       73.31      2.87 o
   2   0   0      923.08      910.15      8.51 o
   3   0   0        0.68        4.61      2.41 o
   4   0   0       21.05       13.52      5.21 o
   5   0   0       15.72       21.66      6.18 o
   6   0   0        0.99        0.00     11.99 o
  -6   1   0        7.15        3.58      9.48 o
  -5   1   0        0.43        0.00      6.72 o
  -4   1   0        2.94        0.00      4.23 o
  -3   1   0       47.48       61.75      5.68 o
  -2   1   0      481.27      473.36      8.24 o
  -1   1   0     1414.72     1387.91     13.19 o
   0   1   0     2605.37     2564.45     28.82 o
   1   1   0        3.10        6.06      1.36 o
   2   1   0      500.18      463.04      6.82 o
   3   1   0        0.80        2.42      3.37 o
   4   1   0       28.64       22.48      5.08 o
   5   1   0        3.89        4.28      6.10 o
   6   1   0        1.43        2.66     11.83 o
  -6   2   0        0.02        0.00     12.71 o
  -5   2   0        3.91        7.68      9.81 o
  -4   2   0       11.01        4.89      4.91 o
  -3   2   0      241.63      247.22      9.95 o
  -2   2   0      110.67      120.19      4.83 o
  -1   2   0     4613.38     4362.53     24.42 o
   0   2   0    10593.18     9822.41     32.55 o
   1   2   0     2385.20     2317.92     21.96 o
   2   2   0      370.77      385.09      5.63 o
   3   2   0       58.25       55.79      3.76 o
   4   2   0        0.92        1.02      3.69 o
   5   2   0       21.77       34.91      9.38 o
   6   2   0       10.77       18.91     15.02 o
  -6   3   0        0.00        0.00     20.44 o
  -5   3   0        0.03        0.00     10.48 o
  -4   3   0       68.03       67.29     11.18 o
  -3   3   0      202.50      212.23     11.21 o
  -2   3   0        1.42        1.11      4.41 o
  -1   3   0      969.85      897.40     14.21 o
   0   3   0      970.29      985.81     11.23 o
   1   3   0        8.11        9.38      1.83 o
   2   3   0        7.35        9.47      2.18 o
   3   3   0      487.63      494.84     10.50 o
   4   3   0        1.63        4.52      3.48 o
   5   3   0        6.26        6.53     13.33 o
   6   3   0        2.09       16.10     21.58 o
  -6   4   0        0.07       15.52     22.08 o
  -5   4   0        3.74       11.02      8.85 o
  -4   4   0      146.45      155.52     11.89 o
  -3   4   0       52.58       55.00      7.80 o
  -2   4   0      127.49      108.29      6.98 o
  -1   4   0      564.88      498.86     11.00 o
   0   4   0        8.52       26.01      3.22 o
   1   4   0      829.58      785.90      9.69 o
   2   4   0      108.79       99.45      6.38 o
   3   4   0       51.32       39.22      3.05 o
   4   4   0        8.17        8.47      7.67 o
   5   4   0        7.36       15.60     23.76 o
  -6   5   0        0.82        0.00     22.91 o
  -5   5   0        1.14        0.00     10.69 o
  -4   5   0      269.82      272.17     15.49 o
  -3   5   0       59.47       55.67      7.61 o
  -2   5   0      165.34      161.44     15.33 o
  -1   5   0       34.69       30.67      5.89 o
   0   5   0      556.49      573.20     11.96 o
   1   5   0       16.58       21.57      3.26 o
   2   5   0        0.07        0.94      5.30 o
   3   5   0      129.79      113.48      8.74 o
   4   5   0       14.59        7.49     13.46 o
   5   5   0        0.01        5.46     26.27 o
  -5   6   0        1.88        3.99     11.25 o
  -4   6   0        8.79        5.82      8.51 o
  -3   6   0       11.86       23.91      7.12 o
  -2   6   0        3.92        2.66      7.71 o
  -1   6   0      472.91      386.31     15.64 o
   0   6   0      249.17      296.11      9.76 o
   1   6   0       15.25       13.56      3.77 o
   2   6   0       69.40       64.82     10.12 o
   3   6   0       27.13       37.72      8.57 o
   4   6   0       27.65       21.64     14.52 o
   5   6   0        0.08        0.00     19.95 o
  -5   7   0        4.05        5.34     12.54 o
  -4   7   0       15.95       12.58     10.15 o
  -3   7   0       37.53       35.23      8.74 o
  -2   7   0       11.21       21.42      8.35 o
  -1   7   0       22.16       26.72      6.09 o
   0   7   0       30.28      102.33      8.38 o
   1   7   0        6.55        5.99      4.14 o
   2   7   0      493.57      528.57     24.24 o
   3   7   0        4.20        6.19      9.80 o
   4   7   0        2.07        9.13     15.93 o
  -5   8   0        0.24        6.31     14.71 o
  -4   8   0       19.54       15.25     12.60 o
  -3   8   0        0.77       10.01      9.22 o
  -2   8   0      137.37      138.23     14.21 o
  -1   8   0       35.28       27.80      6.17 o
   0   8   0       37.52       52.82      7.57 o
   1   8   0        9.83        5.60      5.98 o
   2   8   0        9.51       15.50      9.11 o
   3   8   0        0.57        5.10     10.34 o
   4   8   0        0.02        0.00     17.34 o
  -4   9   0        5.10        1.78     12.25 o
  -3   9   0        0.38        7.81     15.29 o
  -2   9   0        0.53        4.53      9.14 o
  -1   9   0        0.69        1.05      6.03 o
   0   9   0        4.97       13.19      7.30 o
   1   9   0       21.04       16.66      9.01 o
   2   9   0       96.17      104.77     13.45 o
   3   9   0        1.01        5.86     13.96 o
  -3  10   0        3.74        2.50     13.50 o
  -2  10   0       10.23       12.20     10.86 o
  -1  10   0        0.00        5.18      9.03 o
   0  10   0        3.58        0.00      9.52 o
   1  10   0        1.09        4.44     10.50 o
   2  10   0        0.29        0.00     12.61 o
  -2  11   0        0.83        0.14     13.08 o
  -1  11   0       10.60        8.99     10.13 o
   0  11   0        0.05        4.95     15.00 o
   1  11   0        9.79       16.60     15.80 o
  -1 -11   1        2.55        0.55     14.59 o
   0 -11   1        0.11        4.36     14.38 o
   1 -11   1        0.00        4.62     10.47 o
   2 -11   1        8.28        3.00     13.25 o
  -2 -10   1        0.30       15.74     12.70 o
  -1 -10   1        2.26        2.08     12.16 o
   0 -10   1       14.32        7.35      9.10 o
   1 -10   1       28.63       24.26      9.17 o
   2 -10   1      161.85      195.52     17.15 o
   3 -10   1       10.97       16.52     13.34 o
  -3  -9   1        3.57        1.05     15.42 o
  -2  -9   1        0.91        6.06     11.48 o
  -1  -9   1        6.47       10.19      9.67 o
   0  -9   1       67.62       55.85     10.69 o
   1  -9   1       20.76       24.77      6.32 o
   2  -9   1        0.47        7.51     10.11 o
   3  -9   1        3.31        4.65     10.12 o
   4  -9   1       27.67       44.97     13.94 o
  -4  -8   1        0.85        6.13     15.92 o
  -3  -8   1        8.44        0.00      9.99 o
  -2  -8   1        1.17        2.18      9.87 o
  -1  -8   1       45.56       34.04      6.71 o
   0  -8   1        0.68        0.00      6.08 o
   1  -8   1      148.89      145.11      9.29 o
   2  -8   1      111.71      151.74     14.26 o
   3  -8   1       64.87       44.33      9.22 o
   4  -8   1       64.63       72.81     12.85 o
   5  -8   1        6.87        7.19     12.83 o
  -4  -7   1        0.38       17.16     14.95 o
  -3  -7   1      232.26      276.11     17.83 o
  -2  -7   1      447.57      492.93     23.58 o
  -1  -7   1        4.04        3.35      4.20 o
   0  -7   1       33.21       30.09      5.34 o
   1  -7   1        0.17        1.83      5.94 o
   2  -7   1       44.11       62.62      9.53 o
   3  -7   1      230.34      209.66     18.05 o
   4  -7   1       72.55       68.71     10.66 o
   5  -7   1       63.93       44.08     12.52 o
  -5  -6   1        0.01        1.06     22.30 o
  -4  -6   1        8.83        0.00     14.57 o
  -3  -6   1      253.57      258.06     22.12 o
  -2  -6   1       41.45       33.58      7.05 o
  -1  -6   1       29.41       30.95      3.75 o
   0  -6   1      515.17      527.01     12.81 o
   1  -6   1      148.76      178.22     10.39 o
   2  -6   1      154.36      159.47     12.88 o
   3  -6   1       12.78        0.81      7.10 o
   4  -6   1        2.42        7.44      8.68 o
   5  -6   1        0.04        0.00     11.04 o
  -5  -5   1        0.51        6.96     20.37 o
  -4  -5   1      116.32      135.60     33.87 o
  -3  -5   1       25.60       21.88      5.76 o
  -2  -5   1      246.64      239.04      9.88 o
  -1  -5   1       29.60       41.35      3.57 o
   0  -5   1      729.38      740.87     12.66 o
   1  -5   1       10.53       11.36      4.16 o
   2  -5   1      573.09      569.90     16.25 o
   3  -5   1       26.77       25.78      8.29 o
   4  -5   1        6.35       10.93      7.85 o
   5  -5   1        1.53        0.00     12.43 o
   6  -5   1        0.32        0.00     25.32 o
  -5  -4   1        6.39       14.80     16.76 o
  -4  -4   1       15.13       11.02      6.60 o
  -3  -4   1       31.38       25.93      3.61 o
  -2  -4   1       48.41       57.99      4.13 o
  -1  -4   1       22.35       19.86      2.66 o
   0  -4   1        0.50        3.66      2.79 o
   1  -4   1     2544.68     2397.47     20.61 o
   2  -4   1       15.62       18.32      4.59 o
   3  -4   1       90.63       87.59      9.05 o
   4  -4   1        7.66       24.08      7.87 o
   5  -4   1        0.40        0.00      8.54 o
   6  -4   1        0.49        0.00     24.33 o
  -6  -3   1        1.73       18.12     21.54 o
  -5  -3   1       11.39       22.79     11.76 o
  -4  -3   1        1.85        6.17      3.45 o
  -3  -3   1        3.63        4.94      1.88 o
  -2  -3   1        9.99        7.12      1.68 o
  -1  -3   1      418.88      411.98      6.39 o
   0  -3   1      514.46      461.58      7.89 o
   1  -3   1       11.51        8.84      2.76 o
   2  -3   1      230.62      206.96      8.49 o
   3  -3   1        0.44        2.11      5.97 o
   4  -3   1      263.83      282.44     19.26 o
   5  -3   1        2.69        3.44     10.29 o
   6  -3   1        0.03        0.00     22.48 o
  -6  -2   1       58.80       72.96     17.32 o
  -5  -2   1       14.20       11.36     11.40 o
  -4  -2   1       12.67       13.76      3.73 o
  -3  -2   1      339.38      313.55      6.67 o
  -2  -2   1       80.75       76.25      2.66 o
  -1  -2   1      722.17      668.50      7.56 o
   0  -2   1     3290.55     3001.84     15.55 o
   1  -2   1     3212.22     3057.75     16.70 o
   2  -2   1       31.02       30.60      3.13 o
   3  -2   1      216.36      212.61      9.16 o
   4  -2   1        4.03        2.47      5.94 o
   5  -2   1        7.79        8.78      6.85 o
   6  -2   1        0.86        0.00     12.66 o
  -6  -1   1        0.02        0.00     11.06 o
  -5  -1   1       20.71       29.71      7.38 o
  -4  -1   1       54.30       54.90      5.83 o
  -3  -1   1      249.52      254.72      8.15 o
  -2  -1   1      112.18      109.81      3.25 o
  -1  -1   1      784.56      786.55      6.00 o
   0  -1   1      282.73      282.20      7.07 o
   1  -1   1      392.59      372.25      5.08 o
   2  -1   1       25.38       19.97      2.68 o
   3  -1   1       12.36       20.90      3.36 o
   4  -1   1       15.85       17.45      3.94 o
   5  -1   1        0.54       10.12      6.66 o
   6  -1   1        1.93        7.97      9.60 o
  -6   0   1       27.46       35.16     11.72 o
  -5   0   1        3.94        4.76      7.41 o
  -4   0   1        6.10        5.92      2.98 o
  -3   0   1        0.61        0.09      2.77 o
  -2   0   1      266.36      260.84      5.28 o
  -1   0   1       64.55       64.37      2.31 o
   1   0   1       94.44      104.96      3.09 o
   2   0   1      789.84      791.19      8.48 o
   3   0   1       41.30       38.78      4.82 o
   4   0   1        0.07        0.88      5.17 o
   5   0   1       14.58       16.80      6.46 o
   6   0   1        0.19       10.05     11.84 o
  -6   1   1        6.70        0.62     10.90 o
  -5   1   1        0.14        0.00      6.49 o
  -4   1   1        9.75        8.43      4.10 o
  -3   1   1       27.45       22.18      3.97 o
  -2   1   1      295.91      273.15      7.84 o
  -1   1   1      636.57      634.23      7.30 o
   0   1   1       13.71       15.06      2.46 o
   1   1   1      105.05      100.44      2.50 o
   2   1   1      310.87      293.77      5.27 o
   3   1   1        7.75        8.15      3.46 o
   4   1   1       34.85       39.99      8.86 o
   5   1   1        0.19        0.00      6.43 o
   6   1   1        0.03        0.00     11.44 o
  -6   2   1        0.06        3.61     12.56 o
  -5   2   1        0.87        8.81     10.06 o
  -4   2   1        5.10        2.43      4.97 o
  -3   2   1        2.89        2.21      4.35 o
  -2   2   1       78.20       84.58      4.19 o
  -1   2   1     1411.07     1422.63     16.20 o
   0   2   1       97.69       95.77      3.91 o
   1   2   1      539.32      548.68      5.64 o
   2   2   1     1118.43     1138.57     10.79 o
   3   2   1       74.62       84.60      4.53 o
   4   2   1       60.78       63.88      5.45 o
   5   2   1        5.98        1.11      8.66 o
   6   2   1        7.42       17.70     15.32 o
  -6   3   1        0.00        0.00     23.54 o
  -5   3   1        0.00        4.70      7.44 o
  -4   3   1       34.95       41.43      9.31 o
  -3   3   1        0.00        1.04      6.47 o
  -2   3   1       24.84       22.03      4.91 o
  -1   3   1     1798.31     1654.13     18.98 o
   0   3   1      115.76      117.96      5.04 o
   1   3   1        2.74        1.11      2.65 o
   2   3   1      122.07      120.63      5.14 o
   3   3   1     1074.31     1016.36      9.80 o
   4   3   1       12.37        9.66      3.40 o
   5   3   1        6.82        1.22     16.92 o
   6   3   1        4.12        4.33     19.33 o
  -6   4   1        0.04       16.53     22.19 o
  -5   4   1        1.64        0.00      8.47 o
  -4   4   1        1.57        0.10      7.57 o
  -3   4   1        8.99       14.35      6.79 o
  -2   4   1      184.44      171.32      8.41 o
  -1   4   1     1328.13     1277.38     16.97 o
   0   4   1      440.34      468.90      8.77 o
   1   4   1     2299.57     2347.26     17.20 o
   2   4   1       27.97       28.95      4.58 o
   3   4   1        7.89        6.97      3.94 o
   4   4   1        7.43        7.31      7.19 o
   5   4   1        5.52       10.11     20.28 o
  -6   5   1        0.01        6.27     27.21 o
  -5   5   1        0.50        0.00     11.03 o
  -4   5   1      840.91      813.06     25.11 o
  -3   5   1        2.27        0.00      7.02 o
  -2   5   1      143.68      122.95     10.73 o
  -1   5   1       24.04       32.15      5.93 o
   0   5   1      177.92      178.55      7.89 o
   1   5   1       17.35       15.32      4.38 o
   2   5   1       18.14       14.30      5.47 o
   3   5   1      118.10       95.59      8.55 o
   4   5   1       76.41       97.27     16.12 o
   5   5   1        0.03        1.46     19.67 o
  -5   6   1        1.39        0.00     11.49 o
  -4   6   1        0.70        8.03      9.03 o
  -3   6   1       24.64       31.10      7.73 o
  -2   6   1        0.61        0.00      7.13 o
  -1   6   1        4.37        2.55      5.81 o
   0   6   1        0.67        0.00      4.55 o
   1   6   1      131.26      133.59      7.54 o
   2   6   1        8.43        7.00      6.83 o
   3   6   1       51.55       45.17      7.37 o
   4   6   1      124.76      132.10     18.98 o
   5   6   1        0.05        9.38     21.68 o
  -5   7   1        2.84       10.60     18.40 o
  -4   7   1       54.69       59.30     10.63 o
  -3   7   1      178.47      184.29     13.64 o
  -2   7   1        5.44        7.56      7.98 o
  -1   7   1       12.75        4.26      6.06 o
   0   7   1       17.23       19.99      5.62 o
   1   7   1        0.48        0.77      4.56 o
   2   7   1      108.52       84.14     12.77 o
   3   7   1      162.28      191.60     15.51 o
   4   7   1        7.11       13.37     14.42 o
  -5   8   1        0.00        0.00     13.31 o
  -4   8   1       24.90       38.53     12.80 o
  -3   8   1      140.84      179.90     13.99 o
  -2   8   1       10.13       16.30      9.59 o
  -1   8   1      200.35      233.12     11.21 o
   0   8   1       16.33        9.99      6.24 o
   1   8   1       36.29       33.90      6.51 o
   2   8   1       34.33       18.73     10.07 o
   3   8   1        7.28        6.34     10.46 o
   4   8   1        0.03       11.22     17.25 o
  -4   9   1       20.14       23.05     13.96 o
  -3   9   1        1.24        0.00      9.58 o
  -2   9   1       19.62       18.26      9.53 o
  -1   9   1       26.46       39.17      6.65 o
   0   9   1       65.80       46.46      7.78 o
   1   9   1       21.44       19.55      8.77 o
   2   9   1      172.63      179.18     20.64 o
   3   9   1        4.98        3.34     15.22 o
  -3  10   1        0.63        0.38     12.37 o
  -2  10   1       19.93       34.68     11.83 o
  -1  10   1        3.13        1.23      9.24 o
   0  10   1       25.50       22.87      9.58 o
   1  10   1        7.08        3.09     10.76 o
   2  10   1        9.24       18.74     11.50 o
  -2  11   1        1.33        2.63     12.50 o
  -1  11   1        3.09        8.57     10.37 o
   0  11   1        0.01        0.00     14.69 o
   1  11   1        6.76        0.00     15.45 o
  -1 -11   2       13.00        0.00     14.72 o
   0 -11   2        0.05        0.00     13.06 o
   1 -11   2        1.84        1.07     10.77 o
   2 -11   2        5.93        4.26     12.23 o
  -2 -10   2        7.06        7.29     15.93 o
  -1 -10   2       15.35       31.03     12.51 o
   0 -10   2        1.81        0.00      9.45 o
   1 -10   2       12.10        9.84      8.80 o
   2 -10   2      202.30      203.76     17.29 o
   3 -10   2       10.04       26.65     11.66 o
  -3  -9   2        5.43        5.51     15.81 o
  -2  -9   2       18.65       11.58     10.63 o
  -1  -9   2       19.03       17.16      9.27 o
   0  -9   2       37.19       27.91      8.54 o
   1  -9   2       19.06       15.62      6.05 o
   2  -9   2        3.90        4.43     10.29 o
   3  -9   2       12.58        5.54      9.70 o
   4  -9   2        0.03        5.40     13.12 o
  -4  -8   2        1.89        0.00     19.93 o
  -3  -8   2        9.82        4.13     10.17 o
  -2  -8   2       33.10       38.68     10.10 o
  -1  -8   2       68.91       54.58      8.11 o
   0  -8   2        0.93        0.00      7.21 o
   1  -8   2        0.01        3.38      5.48 o
   2  -8   2       13.26        5.78      9.79 o
   3  -8   2        3.66        0.00      9.38 o
   4  -8   2        5.74        9.17     12.07 o
   5  -8   2        0.70        1.36     13.72 o
  -4  -7   2        0.10        5.46     17.82 o
  -3  -7   2       26.90       41.85      9.84 o
  -2  -7   2      201.67      197.48     13.07 o
  -1  -7   2        3.57        1.59      4.00 o
   0  -7   2       11.53        8.02      4.54 o
   1  -7   2        4.36        2.34      5.92 o
   2  -7   2       20.45       22.77      8.11 o
   3  -7   2       33.60       25.69      8.56 o
   4  -7   2        0.11        2.53     11.30 o
   5  -7   2      135.06      111.25     15.30 o
  -5  -6   2        0.09       16.34     18.09 o
  -4  -6   2        2.43        6.47     18.97 o
  -3  -6   2       15.38       14.66      8.85 o
  -2  -6   2       39.28       38.05      2.93 o
  -1  -6   2       35.12       36.41      3.93 o
   0  -6   2      268.24      246.18      9.09 o
   1  -6   2        4.96        6.32      5.23 o
   2  -6   2      213.77      193.18     16.07 o
   3  -6   2        2.91        9.11      6.83 o
   4  -6   2        5.80       14.12      8.66 o
   5  -6   2        0.67        0.00     11.95 o
  -5  -5   2        0.89        0.00     17.83 o
  -4  -5   2       20.31       37.30     15.96 o
  -3  -5   2        1.50        0.00      3.35 o
  -2  -5   2     1133.60     1036.63     20.63 o
  -1  -5   2        2.69        3.42      2.77 o
   0  -5   2       16.30       16.70      4.14 o
   1  -5   2      481.81      531.78     12.22 o
   2  -5   2      520.35      551.29     15.81 o
   3  -5   2       39.96       35.13      5.64 o
   4  -5   2       14.07       10.87      7.32 o
   5  -5   2        3.55       15.92     14.39 o
   6  -5   2        0.80        0.00     23.46 o
  -5  -4   2       16.85       20.51     18.30 o
  -4  -4   2        0.38        0.00     13.09 o
  -3  -4   2       34.20       33.98      3.57 o
  -2  -4   2       12.81       14.97      2.17 o
  -1  -4   2       46.50       43.80      3.05 o
   0  -4   2      890.95      892.29     11.61 o
   1  -4   2      104.41      114.59      5.76 o
   2  -4   2      449.40      443.28     11.80 o
   3  -4   2       46.55       52.66      7.42 o
   4  -4   2       34.51       18.89      7.24 o
   5  -4   2        0.92        0.00      8.25 o
   6  -4   2        0.56        0.00     22.31 o
  -6  -3   2        0.50       15.24     17.40 o
  -5  -3   2        2.46       10.49     11.04 o
  -4  -3   2       22.92       29.15      3.91 o
  -3  -3   2      100.62      111.95      3.63 o
  -2  -3   2       67.52       74.32      3.47 o
  -1  -3   2      111.59       97.17      3.73 o
   0  -3   2       46.38       44.31      3.42 o
   1  -3   2       45.18       45.37      3.38 o
   2  -3   2      177.89      166.19      7.66 o
   3  -3   2      121.75      118.83      8.85 o
   4  -3   2      371.10      378.27     18.52 o
   5  -3   2        3.81       14.90     10.20 o
   6  -3   2        0.07        0.00     15.44 o
  -6  -2   2      123.01      136.72     17.66 o
  -5  -2   2        1.17        0.37     11.15 o
  -4  -2   2        0.62        0.00      3.85 o
  -3  -2   2       27.76       31.91      2.72 o
  -2  -2   2      465.34      449.08      6.38 o
  -1  -2   2       86.76       82.77      2.79 o
   0  -2   2     1870.30     1861.42     22.29 o
   1  -2   2     3463.31     3243.51     22.15 o
   2  -2   2       19.75       17.65      3.14 o
   3  -2   2        1.43        0.00      4.89 o
   4  -2   2       49.22       49.97      7.30 o
   5  -2   2        3.24        0.33      7.23 o
   6  -2   2        4.09       19.51     14.68 o
  -6  -1   2        4.30       10.74     14.27 o
  -5  -1   2        2.03        3.88      6.94 o
  -4  -1   2        0.91        0.00      5.39 o
  -3  -1   2      763.02      763.60     10.24 o
  -2  -1   2        0.00        0.00      1.71 o
  -1  -1   2      162.11      149.04      3.70 o
   0  -1   2      550.98      511.60      7.54 o
   1  -1   2     4671.33     4520.02     27.20 o
   2  -1   2      285.55      268.38      6.35 o
   3  -1   2        3.97        5.51      3.90 o
   4  -1   2       66.71       76.89      5.64 o
   5  -1   2        1.23        0.00      6.81 o
   6  -1   2        9.75       17.44      9.07 o
  -6   0   2       11.29       27.55     14.76 o
  -5   0   2        0.68        0.76      7.23 o
  -4   0   2       58.88       71.73      5.37 o
  -3   0   2        0.06        0.00      2.81 o
  -2   0   2       25.99       28.14      2.58 o
  -1   0   2      796.23      749.69      6.63 o
   1   0   2      384.81      380.29      4.98 o
   2   0   2      316.49      314.66      6.36 o
   3   0   2       29.88       24.17      4.50 o
   4   0   2        6.71        4.72      5.19 o
   5   0   2        3.38        4.60      6.06 o
   6   0   2        0.50        7.67     11.59 o
  -6   1   2       10.77        8.74     11.05 o
  -5   1   2        5.66        7.23      6.35 o
  -4   1   2       19.14       12.53      5.12 o
  -3   1   2       15.68       21.84      4.19 o
  -2   1   2       20.72       21.20      3.13 o
  -1   1   2       77.18       78.61      3.42 o
   0   1   2     5408.87     5099.99     27.73 o
   1   1   2       47.68       43.89      2.09 o
   2   1   2       47.96       49.00      2.72 o
   3   1   2       86.15       77.84      4.54 o
   4   1   2       81.81       87.03      6.54 o
   5   1   2        1.22        2.53      6.47 o
   6   1   2        1.03        2.61     11.67 o
  -6   2   2        0.53        0.00     12.71 o
  -5   2   2        1.94       11.44      9.70 o
  -4   2   2       25.03       19.27      5.66 o
  -3   2   2      165.50      174.91      9.00 o
  -2   2   2      174.21      189.49      6.73 o
  -1   2   2      373.71      322.22      6.85 o
   0   2   2    47937.98    42202.14     61.65 o
   1   2   2      383.82      357.13      5.05 o
   2   2   2      612.92      642.72      6.69 o
   3   2   2      181.42      197.26      5.58 o
   4   2   2       62.21       61.53      6.31 o
   5   2   2        0.39        0.23      9.95 o
   6   2   2        0.11        4.46     15.12 o
  -6   3   2        0.23        0.00     16.90 o
  -5   3   2        1.60        0.00      7.50 o
  -4   3   2        5.70        5.77      8.32 o
  -3   3   2      786.33      816.85     20.74 o
  -2   3   2        2.10        1.78      4.36 o
  -1   3   2     1951.50     1818.57     18.97 o
   0   3   2       11.74       10.87      2.61 o
   1   3   2      127.44      120.11      4.90 o
   2   3   2       10.09       11.76      2.98 o
   3   3   2      317.28      304.48      5.26 o
   4   3   2       20.12       18.50      5.17 o
   5   3   2        4.50        0.01     14.33 o
  -6   4   2        3.22        3.40     22.68 o
  -5   4   2        0.92        7.87      8.66 o
  -4   4   2        4.56        0.92      8.17 o
  -3   4   2        2.60        2.15      6.94 o
  -2   4   2        0.14        0.75      4.45 o
  -1   4   2      405.42      411.64     10.26 o
   0   4   2      193.06      194.27      6.08 o
   1   4   2     1845.15     1951.75     22.27 o
   2   4   2       27.53       24.64      3.81 o
   3   4   2        4.09        5.49      4.12 o
   4   4   2       42.06       46.82      8.98 o
   5   4   2        1.22        1.80     17.74 o
  -6   5   2        0.85        0.00     24.20 o
  -5   5   2        0.11        2.55      9.67 o
  -4   5   2      358.68      335.13     17.15 o
  -3   5   2        1.41        0.00      7.29 o
  -2   5   2      214.80      169.62     11.84 o
  -1   5   2      333.18      338.58     12.18 o
   0   5   2      680.75      758.89     14.90 o
   1   5   2        0.03        0.00      3.22 o
   2   5   2        0.00        0.93      2.24 o
   3   5   2      842.84      829.35     21.04 o
   4   5   2       80.34       52.69     10.21 o
   5   5   2        1.72        0.00     18.43 o
  -5   6   2        0.40        0.00     11.46 o
  -4   6   2      111.33      103.43     11.95 o
  -3   6   2       56.74       61.91      8.69 o
  -2   6   2        0.65        0.00      7.02 o
  -1   6   2       12.73       10.28      5.65 o
   0   6   2       21.81       32.30      4.89 o
   1   6   2      184.42      174.78      8.33 o
   2   6   2       22.38       22.10      3.28 o
   3   6   2       23.33       19.57      6.79 o
   4   6   2        4.63       18.23     14.15 o
   5   6   2        2.08       10.79     20.75 o
  -5   7   2        1.48        1.40     12.53 o
  -4   7   2      207.81      210.95     15.21 o
  -3   7   2      154.84      139.41     12.56 o
  -2   7   2        2.34        7.58      8.29 o
  -1   7   2        5.19        5.92      6.19 o
   0   7   2       28.97       27.16      5.79 o
   1   7   2        3.94        0.00      4.69 o
   2   7   2       18.22       15.93      4.57 o
   3   7   2        2.73        2.66      9.77 o
   4   7   2        4.26       12.70     17.00 o
  -5   8   2        0.53        7.01     14.59 o
  -4   8   2        3.11        1.10     10.12 o
  -3   8   2      123.14      127.07     12.50 o
  -2   8   2        2.67        0.00      8.93 o
  -1   8   2       74.93       80.64      8.92 o
   0   8   2        0.35        3.19      6.10 o
   1   8   2        0.57        1.90      6.35 o
   2   8   2        2.70        0.00     10.03 o
   3   8   2        0.36        2.11     14.16 o
   4   8   2        0.41        0.00     16.48 o
  -4   9   2        0.04        0.00     13.47 o
  -3   9   2        0.00       11.58     10.32 o
  -2   9   2        0.04        0.00      9.25 o
  -1   9   2       18.68       30.36      6.97 o
   0   9   2        0.33        2.82      7.01 o
   1   9   2        6.12        2.67      8.31 o
   2   9   2       16.83       15.07     11.33 o
   3   9   2        7.85       12.35     15.70 o
  -3  10   2        7.48       10.13     12.46 o
  -2  10   2        8.26       17.50     11.80 o
  -1  10   2        0.94        5.39      9.23 o
   0  10   2        1.16        0.00      8.41 o
   1  10   2        2.52        1.11     10.09 o
   2  10   2       11.88       34.59     11.64 o
  -2  11   2        2.26        8.17     12.59 o
  -1  11   2        4.87        2.89      9.97 o
   0  11   2        0.04        0.00     13.34 o
   1  11   2        0.12        0.03     13.92 o
  -1 -11   3       14.23       10.05     15.08 o
   0 -11   3        5.13        6.23     12.97 o
   1 -11   3        0.36        0.00     10.31 o
   2 -11   3        3.35        5.18     13.25 o
  -2 -10   3        0.75       12.56     16.27 o
  -1 -10   3        4.30       11.47     11.88 o
   0 -10   3        9.18        7.87      9.56 o
   1 -10   3       20.98       21.32      9.14 o
   2 -10   3       17.68       22.07     10.07 o
   3 -10   3        8.30        8.60     12.97 o
  -3  -9   3        0.03        0.00     14.38 o
  -2  -9   3        2.12        6.70     11.17 o
  -1  -9   3       41.21       50.50      7.32 o
   0  -9   3       32.43       36.01      8.30 o
   1  -9   3        9.66       14.23      7.64 o
   2  -9   3        6.19       14.86      9.96 o
   3  -9   3        0.17       10.63     10.76 o
   4  -9   3       15.70        5.96     12.81 o
  -4  -8   3        0.74       10.63     22.64 o
  -3  -8   3        0.77        4.48      9.86 o
  -2  -8   3       16.82       26.53     10.10 o
  -1  -8   3        6.10        6.46      5.95 o
   0  -8   3       24.26       30.70      6.85 o
   1  -8   3       10.38       11.31      5.18 o
   2  -8   3       97.88       91.63     11.80 o
   3  -8   3        4.84        0.00      8.72 o
   4  -8   3       64.31       57.27     12.72 o
   5  -8   3        0.40        3.75     14.11 o
  -4  -7   3        1.27        0.00     20.62 o
  -3  -7   3      122.93      133.13     13.61 o
  -2  -7   3       90.40       81.99      6.20 o
  -1  -7   3       13.13       11.68      4.04 o
   0  -7   3        0.01        0.55      5.71 o
   1  -7   3        6.82        5.48      4.06 o
   2  -7   3        7.43        2.47      8.08 o
   3  -7   3        5.20        6.14      7.88 o
   4  -7   3       76.88       95.58     13.86 o
   5  -7   3      115.78       99.24     14.47 o
  -5  -6   3        0.48       14.37     24.11 o
  -4  -6   3       23.41       36.07     28.12 o
  -3  -6   3      251.88      274.29     16.87 o
  -2  -6   3        7.21        6.05      3.02 o
  -1  -6   3        1.96        0.00      3.69 o
   0  -6   3       39.37       52.80      5.98 o
   1  -6   3       16.78       13.89      4.75 o
   2  -6   3       47.18       46.84      9.22 o
   3  -6   3       14.58       17.91      6.96 o
   4  -6   3       43.23       35.75      8.50 o
   5  -6   3       21.90       25.73     11.25 o
  -5  -5   3        7.28       17.77     20.46 o
  -4  -5   3       10.37        3.13     18.29 o
  -3  -5   3       21.30       22.94      4.23 o
  -2  -5   3     2400.69     2351.14     21.74 o
  -1  -5   3        1.54        0.07      2.64 o
   0  -5   3      234.66      265.75      8.50 o
   1  -5   3      962.95     1032.01     24.55 o
   2  -5   3        3.10       10.10      4.93 o
   3  -5   3       58.07       53.81      5.84 o
   4  -5   3       12.85       16.48      7.79 o
   5  -5   3       73.89       59.45     13.02 o
   6  -5   3        0.37       17.82     26.28 o
  -5  -4   3       16.15        2.94     14.49 o
  -4  -4   3        8.43        8.85     12.56 o
  -3  -4   3        5.89        5.20      2.57 o
  -2  -4   3       10.36       14.13      2.67 o
  -1  -4   3        4.52        3.90      2.08 o
   0  -4   3     1470.01     1579.94     15.80 o
   1  -4   3     2199.94     2139.85     21.07 o
   2  -4   3      968.58      922.42     15.49 o
   3  -4   3        1.78        2.43      4.77 o
   4  -4   3       29.85       22.67      7.07 o
   5  -4   3        1.87        0.41     10.18 o
   6  -4   3        0.06        9.58     18.40 o
  -6  -3   3       17.56       28.13     18.46 o
  -5  -3   3        9.44       17.04     12.44 o
  -4  -3   3       32.96       31.77      3.22 o
  -3  -3   3        1.34        2.72      1.81 o
  -2  -3   3      762.50      801.31     10.55 o
  -1  -3   3      350.70      362.00      7.25 o
   0  -3   3      130.88      150.32      4.74 o
   1  -3   3       65.34       54.51      3.29 o
   2  -3   3        4.74        4.90      3.26 o
   3  -3   3        7.26        8.19      5.80 o
   4  -3   3      112.64      121.58     11.70 o
   5  -3   3        1.01        6.56      8.36 o
   6  -3   3        0.08        5.45     19.95 o
  -6  -2   3       56.69       66.69     15.82 o
  -5  -2   3        6.20       14.70     11.84 o
  -4  -2   3        0.18        0.00      3.55 o
  -3  -2   3      203.54      211.46      5.72 o
  -2  -2   3      138.60      126.96      3.69 o
  -1  -2   3      548.45      530.07      6.99 o
   0  -2   3     2702.97     2734.18     16.68 o
   1  -2   3    58440.02    50254.77    241.75 o
   2  -2   3       57.73       55.32      3.75 o
   3  -2   3        6.58        0.27      4.73 o
   4  -2   3        5.52        0.77      5.80 o
   5  -2   3        5.99        0.00      7.08 o
   6  -2   3        1.81        0.00     15.31 o
  -6  -1   3       32.48       37.05     16.54 o
  -5  -1   3       14.84        2.84      7.36 o
  -4  -1   3       11.21       11.48      2.73 o
  -3  -1   3      698.02      685.23     16.50 o
  -2  -1   3       15.74       17.03      1.85 o
  -1  -1   3     1138.70     1128.43     14.06 o
   0  -1   3       74.82       75.12      2.33 o
   1  -1   3      281.90      259.34      6.34 o
   2  -1   3     1043.12      974.68     11.01 o
   3  -1   3       30.42       34.43      4.12 o
   4  -1   3        2.55        5.56      3.61 o
   5  -1   3        0.00        0.00      6.67 o
   6  -1   3        0.01        1.10     10.48 o
  -6   0   3      200.81      267.73     24.92 o
  -5   0   3        3.27        3.77      7.33 o
  -4   0   3      200.86      196.72      7.89 o
  -3   0   3       12.14       11.26      3.18 o
  -2   0   3       76.92       86.17      3.67 o
  -1   0   3      891.33      803.30      6.80 o
   1   0   3     2894.81     2716.60     20.15 o
   2   0   3       88.47       83.23      3.81 o
   3   0   3       69.75       75.62      5.50 o
   4   0   3        1.87        1.55      5.17 o
   5   0   3        7.78       15.27      6.08 o
   6   0   3        3.60        5.83     11.53 o
  -6   1   3       11.56        6.64     11.52 o
  -5   1   3        0.97        4.91      6.88 o
  -4   1   3        4.41        2.74      4.31 o
  -3   1   3      751.45      772.46     18.94 o
  -2   1   3      189.80      191.58      5.52 o
  -1   1   3      442.27      435.45      6.06 o
   0   1   3     2292.61     2182.28     10.08 o
   1   1   3       11.01       10.28      1.28 o
   2   1   3      754.02      748.49      9.18 o
   3   1   3       53.88       52.24      3.89 o
   4   1   3        0.65        4.45      4.91 o
   5   1   3       13.00       19.60      5.69 o
   6   1   3        3.44        4.66     12.90 o
  -6   2   3       21.75       23.65     13.65 o
  -5   2   3        3.55        0.37      9.94 o
  -4   2   3       86.32       90.77      8.84 o
  -3   2   3       80.35      100.16      7.23 o
  -2   2   3      301.73      300.88      7.90 o
  -1   2   3     1048.55     1010.40     10.85 o
   0   2   3     2583.22     2325.42     18.21 o
   1   2   3      131.31      130.29      3.46 o
   2   2   3      277.64      311.49      4.98 o
   3   2   3        1.62        0.00      2.70 o
   4   2   3        0.38        1.47      4.45 o
   5   2   3        0.47        0.00     10.26 o
   6   2   3        1.27        0.00     13.23 o
  -6   3   3        0.01        0.13     16.92 o
  -5   3   3        0.02        3.45      7.75 o
  -4   3   3       67.69       76.99     11.37 o
  -3   3   3      245.38      291.55     13.49 o
  -2   3   3        1.82        6.62      4.66 o
  -1   3   3     1273.97     1199.12     15.85 o
   0   3   3      262.09      268.91      6.34 o
   1   3   3       97.72       89.68      4.90 o
   2   3   3      109.02      106.34      5.33 o
   3   3   3        0.64        0.84      1.53 o
   4   3   3       33.97       27.40      5.49 o
   5   3   3        0.49        5.60     11.96 o
  -6   4   3        3.63        0.00     22.77 o
  -5   4   3        2.66        0.00      8.69 o
  -4   4   3        0.57        0.19      7.77 o
  -3   4   3        0.30        1.14      6.96 o
  -2   4   3      205.10      253.30     11.64 o
  -1   4   3        7.40        3.28      3.45 o
   0   4   3      734.30      763.72     15.78 o
   1   4   3      100.91      108.44      4.31 o
   2   4   3        0.96        0.00      2.72 o
   3   4   3        4.33        4.84      3.48 o
   4   4   3       37.77       53.32     11.06 o
   5   4   3        3.34        3.08     16.02 o
  -6   5   3        0.05        2.75     27.18 o
  -5   5   3        0.00        0.41      9.60 o
  -4   5   3        3.31        4.46      8.90 o
  -3   5   3       72.13       71.33      9.14 o
  -2   5   3        0.50        0.00      7.49 o
  -1   5   3      840.40      878.50     19.38 o
   0   5   3       22.67       21.73      4.44 o
   1   5   3      375.89      388.23     17.43 o
   2   5   3        3.83        4.14      2.79 o
   3   5   3      810.75      782.95     26.19 o
   4   5   3        0.20        0.00      8.60 o
   5   5   3        8.82        4.98     18.01 o
  -5   6   3        0.00        8.66     10.56 o
  -4   6   3        2.01        0.00      9.12 o
  -3   6   3        0.88        0.00      7.76 o
  -2   6   3       40.04       35.87      7.93 o
  -1   6   3       98.63       99.01      8.29 o
   0   6   3        0.03        0.00      4.43 o
   1   6   3      121.42      110.45      7.72 o
   2   6   3       23.30       25.43      3.86 o
   3   6   3       60.41       48.60      9.91 o
   4   6   3       84.86       96.83     17.70 o
   5   6   3        6.11        8.11     20.50 o
  -5   7   3        1.36        7.95     12.49 o
  -4   7   3      286.66      274.42     16.93 o
  -3   7   3       71.16       85.64     10.79 o
  -2   7   3      208.04      192.89     13.98 o
  -1   7   3        4.96        8.36      5.81 o
   0   7   3       55.34       70.72      7.35 o
   1   7   3        8.53        7.62      5.52 o
   2   7   3        0.02        0.00      4.36 o
   3   7   3      177.79      177.42     12.78 o
   4   7   3       62.67       59.86     15.69 o
  -5   8   3        0.43        4.66     13.33 o
  -4   8   3        5.55       13.69      9.78 o
  -3   8   3       23.88       16.30      9.09 o
  -2   8   3       15.20        9.14      9.62 o
  -1   8   3       30.82       15.11      7.06 o
   0   8   3        6.72        4.60      6.27 o
   1   8   3       42.66       31.81      6.64 o
   2   8   3       51.51       56.00     11.38 o
   3   8   3        5.57        0.00     14.58 o
   4   8   3        0.46        6.60     17.11 o
  -4   9   3       10.59        7.78     12.65 o
  -3   9   3       15.09       12.42     10.29 o
  -2   9   3       10.30        6.31      9.91 o
  -1   9   3        0.12        0.00      6.35 o
   0   9   3       77.65       88.96      8.90 o
   1   9   3       62.43       31.70     11.41 o
   2   9   3       32.56       36.95     11.43 o
   3   9   3        0.11        0.00     14.80 o
  -3  10   3        3.68        0.78     12.91 o
  -2  10   3       11.40       13.74     11.18 o
  -1  10   3      171.79      217.33     12.94 o
   0  10   3       48.83       51.35      8.92 o
   1  10   3        0.06        0.00      9.73 o
   2  10   3        4.93        8.78     11.39 o
  -2  11   3        2.31        1.20     13.51 o
  -1  11   3        6.32        6.54     10.48 o
   0  11   3        0.10       17.49     14.45 o
   1  11   3        1.08       19.89     15.31 o
  -1 -11   4        0.02        0.00     13.98 o
   0 -11   4       14.52       21.17     12.74 o
   1 -11   4        0.49        0.00     10.24 o
   2 -11   4        1.69        1.92     13.28 o
  -2 -10   4        9.32       23.38     16.14 o
  -1 -10   4        1.82        1.60     11.83 o
   0 -10   4       11.94        7.87      9.93 o
   1 -10   4       20.59       14.39      8.48 o
   2 -10   4       14.97       13.90     11.39 o
   3 -10   4        5.83        0.00     12.77 o
  -3  -9   4        0.83        3.21     14.02 o
  -2  -9   4        5.00       14.33     11.01 o
  -1  -9   4      171.45      189.03     11.68 o
   0  -9   4       75.76       66.47      7.52 o
   1  -9   4       20.73       24.80      7.48 o
   2  -9   4        0.52        0.00      9.60 o
   3  -9   4        3.56       10.08     10.55 o
   4  -9   4        3.19        3.42     13.27 o
  -4  -8   4        1.04        9.26     21.87 o
  -3  -8   4        0.42        0.00     10.09 o
  -2  -8   4       17.91        9.40      9.31 o
  -1  -8   4        3.37        0.30      5.80 o
   0  -8   4       23.73       30.26      6.95 o
   1  -8   4       10.09        7.79      4.68 o
   2  -8   4       37.09       28.44      9.71 o
   3  -8   4       16.79        8.09      8.87 o
   4  -8   4        0.31       17.39     11.70 o
   5  -8   4        0.55        0.00     13.22 o
  -4  -7   4        0.70       10.32     18.01 o
  -3  -7   4       59.49       66.28     10.53 o
  -2  -7   4      221.66      208.13      9.69 o
  -1  -7   4       16.43       14.38      5.26 o
   0  -7   4        0.37        5.37      6.90 o
   1  -7   4        5.04        5.01      3.97 o
   2  -7   4       71.81       76.10     10.31 o
   3  -7   4        0.45        0.00      7.58 o
   4  -7   4        0.01        5.97     11.21 o
   5  -7   4       20.26       11.88     12.99 o
  -5  -6   4        7.10        0.00     21.12 o
  -4  -6   4       61.07       44.61     18.13 o
  -3  -6   4      169.29      213.22     15.37 o
  -2  -6   4       61.56       63.79      5.12 o
  -1  -6   4       64.32       70.97      5.29 o
   0  -6   4        0.27        0.00      5.91 o
   1  -6   4       99.70       95.67      8.09 o
   2  -6   4      218.98      246.27     11.11 o
   3  -6   4        3.69        2.10      6.67 o
   4  -6   4        3.10        4.46      8.37 o
   5  -6   4        1.70        0.00     11.39 o
  -5  -5   4        2.88       14.61     17.96 o
  -4  -5   4       24.69       29.14     19.66 o
  -3  -5   4       33.75       33.60      4.36 o
  -2  -5   4      678.60      670.02     12.48 o
  -1  -5   4        0.39        0.00      2.42 o
   0  -5   4       51.40       42.36      5.34 o
   1  -5   4        9.72       11.62      4.23 o
   2  -5   4      171.82      154.06      8.56 o
   3  -5   4        2.85        8.53      4.79 o
   4  -5   4        3.08        3.85      7.61 o
   5  -5   4      180.51      165.74     24.76 o
   6  -5   4        0.24        0.00     16.98 o
  -5  -4   4        9.56        4.56     15.83 o
  -4  -4   4       69.90       73.67     14.99 o
  -3  -4   4        2.05        2.68      2.89 o
  -2  -4   4      267.21      238.92      7.03 o
  -1  -4   4      298.79      278.13      5.64 o
   0  -4   4      311.86      322.42      8.05 o
   1  -4   4      104.76      110.02      5.26 o
   2  -4   4      473.08      457.71     11.49 o
   3  -4   4        0.33        1.67      4.29 o
   4  -4   4        5.79        9.59      7.19 o
   5  -4   4        6.86        8.85     13.08 o
   6  -4   4        0.46        5.21     12.57 o
  -6  -3   4        6.53       32.18     17.83 o
  -5  -3   4       41.82       44.43     11.79 o
  -4  -3   4        1.88        2.55      3.13 o
  -3  -3   4       27.49       23.60      2.17 o
  -2  -3   4     2824.18     3080.43     25.24 o
  -1  -3   4      257.25      250.19      6.59 o
   0  -3   4      144.47      147.48      4.55 o
   1  -3   4       94.42       77.45      3.51 o
   2  -3   4        6.04        7.67      2.96 o
   3  -3   4       87.80      103.62      8.22 o
   4  -3   4       49.16       51.98      8.86 o
   5  -3   4        3.41        0.00      7.80 o
   6  -3   4        0.39        7.14     16.56 o
  -6  -2   4        0.37        7.97     14.27 o
  -5  -2   4       61.05       63.20     12.56 o
  -4  -2   4       21.21       24.42      2.83 o
  -3  -2   4       15.43       16.52      2.28 o
  -2  -2   4      510.44      567.52      7.91 o
  -1  -2   4      905.76      903.41     11.23 o
   0  -2   4        5.22        6.86      2.24 o
   1  -2   4     2349.19     2154.68     17.63 o
   2  -2   4      545.12      490.81      8.83 o
   3  -2   4      280.26      277.96     15.21 o
   4  -2   4       20.90       24.95      5.17 o
   5  -2   4       12.72        9.89      6.97 o
   6  -2   4        0.02        1.62     13.24 o
  -6  -1   4        5.15        9.51     15.26 o
  -5  -1   4       24.86       16.19      8.42 o
  -4  -1   4        1.13        0.63      2.94 o
  -3  -1   4        0.24        0.01      2.18 o
  -2  -1   4        0.48        2.79      2.37 o
  -1  -1   4     2019.71     1887.01     28.81 o
   0  -1   4      153.35      143.65      3.60 o
   1  -1   4     1926.68     2034.36     13.77 o
   2  -1   4     1475.58     1399.32     13.67 o
   3  -1   4       32.15       37.29      3.94 o
   4  -1   4        1.38        2.09      3.45 o
   5  -1   4        1.64        2.93      6.48 o
   6  -1   4        5.47       11.35     12.03 o
  -6   0   4      263.53      252.25     18.97 o
  -5   0   4        3.46        9.02      7.13 o
  -4   0   4       69.31       65.93      5.19 o
  -3   0   4       11.62       12.79      3.70 o
  -2   0   4       86.60       79.04      3.83 o
  -1   0   4       41.32       37.21      2.74 o
   0   0   4      163.60      184.13      4.04 o
   1   0   4     6853.57     6475.88     25.36 o
   2   0   4       23.70       25.42      2.22 o
   3   0   4      428.20      466.33     10.32 o
   4   0   4       19.91       14.88      5.03 o
   5   0   4       25.59       23.46      6.21 o
   6   0   4        3.75       11.88     12.79 o
  -6   1   4        0.07        8.61     11.32 o
  -5   1   4       48.33       47.89     11.11 o
  -4   1   4        1.91        0.62      4.56 o
  -3   1   4       20.82       23.39      3.94 o
  -2   1   4       10.54        7.75      2.58 o
  -1   1   4      262.36      290.77      4.88 o
   0   1   4     1217.90     1145.46      8.17 o
   1   1   4       77.49       77.81      2.17 o
   2   1   4      571.89      564.57      7.41 o
   3   1   4        2.55        1.24      3.18 o
   4   1   4      257.56      276.26     10.45 o
   5   1   4       24.78       23.22      5.75 o
   6   1   4        0.62        0.00     12.80 o
  -6   2   4       22.24       17.57     16.07 o
  -5   2   4        2.42        5.83      9.36 o
  -4   2   4       18.91       12.01      5.96 o
  -3   2   4      149.43      143.46      8.23 o
  -2   2   4     1055.98     1085.30     19.53 o
  -1   2   4        6.70        5.96      2.41 o
   0   2   4       36.81       39.89      2.82 o
   1   2   4      709.06      645.33      7.08 o
   2   2   4      595.05      621.66      9.99 o
   3   2   4       34.69       40.07      3.31 o
   4   2   4       37.69       51.84      5.44 o
   5   2   4        2.40        7.45     10.68 o
   6   2   4        3.23       10.50     13.29 o
  -6   3   4        0.51        4.84     17.96 o
  -5   3   4        2.59        0.40      7.75 o
  -4   3   4       10.85       13.32      7.28 o
  -3   3   4     2673.96     2726.97     39.85 o
  -2   3   4      353.10      391.59     13.63 o
  -1   3   4      106.80      110.91      4.86 o
   0   3   4        6.00        3.97      2.66 o
   1   3   4       38.07       38.31      2.16 o
   2   3   4      122.00      127.75      5.67 o
   3   3   4       26.53       23.93      2.24 o
   4   3   4        1.97        1.73      5.14 o
   5   3   4       16.71       13.63     16.46 o
  -6   4   4        0.65        6.10     19.12 o
  -5   4   4        2.53        5.88      8.43 o
  -4   4   4        9.46       14.05      8.11 o
  -3   4   4       61.10       68.40      8.43 o
  -2   4   4      237.47      244.07     11.71 o
  -1   4   4       83.12       84.96      6.16 o
   0   4   4       53.75       67.12      4.74 o
   1   4   4      327.96      316.51      8.86 o
   2   4   4      169.94      181.93      6.34 o
   3   4   4       11.34        9.65      3.74 o
   4   4   4       12.12       22.73      7.95 o
   5   4   4        5.53        0.00     16.18 o
  -6   5   4        5.48        0.00     23.94 o
  -5   5   4        2.40        0.00      9.43 o
  -4   5   4        0.13        0.00      8.59 o
  -3   5   4        3.56        9.80      7.95 o
  -2   5   4      212.95      229.25     13.38 o
  -1   5   4       71.62       67.33      6.70 o
   0   5   4       49.29       66.81      5.39 o
   1   5   4      611.27      627.14     13.68 o
   2   5   4        1.45        2.84      3.16 o
   3   5   4      151.56      117.65      9.43 o
   4   5   4        7.99        4.37      9.43 o
   5   5   4        0.90        4.94     32.58 o
  -5   6   4        2.00        8.04     10.69 o
  -4   6   4        1.27        0.00      8.86 o
  -3   6   4        8.50        1.16      8.30 o
  -2   6   4       47.18       40.36      8.25 o
  -1   6   4       49.45       44.21      6.40 o
   0   6   4        8.12        6.47      4.75 o
   1   6   4       40.76       41.60      4.23 o
   2   6   4        1.59        2.77      3.51 o
   3   6   4       17.46       13.13      6.77 o
   4   6   4       49.78       45.10     14.72 o
   5   6   4        0.24        0.00     17.74 o
  -5   7   4        0.01        1.30     12.84 o
  -4   7   4      199.82      178.57     14.70 o
  -3   7   4      130.84      127.71     12.51 o
  -2   7   4      141.19      110.25     13.16 o
  -1   7   4       26.34       21.14      6.59 o
   0   7   4       56.86       54.71      6.83 o
   1   7   4        4.93        2.95      4.39 o
   2   7   4        1.74        0.10      4.69 o
   3   7   4      258.06      212.15     14.07 o
   4   7   4       26.67       30.71     15.70 o
  -5   8   4        0.02        0.00     14.85 o
  -4   8   4       19.13       23.26     10.39 o
  -3   8   4      140.00      131.62     13.08 o
  -2   8   4       17.37       10.99      8.83 o
  -1   8   4      211.53      221.85     13.15 o
   0   8   4       56.39       40.87      7.18 o
   1   8   4        1.34        0.00      5.96 o
   2   8   4        2.59        6.62      9.21 o
   3   8   4       21.96       23.15     15.54 o
   4   8   4        0.45        0.00     15.34 o
  -4   9   4       48.30       46.86     13.65 o
  -3   9   4       15.43        9.01      9.82 o
  -2   9   4        0.94        9.33     10.23 o
  -1   9   4        0.38        0.00      6.50 o
   0   9   4       31.85       39.93      7.42 o
   1   9   4        4.55       17.54     11.56 o
   2   9   4        2.29        0.00     10.47 o
   3   9   4        8.72       11.05     16.40 o
  -3  10   4        1.89        6.53     12.39 o
  -2  10   4        8.74        0.00     11.96 o
  -1  10   4      230.27      260.06     14.07 o
   0  10   4        9.05        7.24     10.03 o
   1  10   4        0.81        0.00     10.68 o
   2  10   4        0.38        0.00     11.11 o
  -2  11   4        0.13        2.94     13.10 o
  -1  11   4        7.22       27.82     10.91 o
   0  11   4        2.02        0.00     15.39 o
  -1 -11   5        0.41        0.00     15.42 o
   0 -11   5        4.84        0.00     12.51 o
   1 -11   5        0.04        2.48     10.48 o
   2 -11   5        1.40        0.00     13.51 o
  -2 -10   5        7.32       14.13     16.19 o
  -1 -10   5       30.71       29.66     11.98 o
   0 -10   5        0.01        3.38      9.62 o
   1 -10   5       13.52       13.08      9.02 o
   2 -10   5        0.67       10.15     11.14 o
   3 -10   5        5.46        0.00     12.99 o
  -3  -9   5        0.28        4.59     12.02 o
  -2  -9   5        1.28        0.28     10.49 o
  -1  -9   5      168.46      175.10     10.20 o
   0  -9   5        1.62        0.48      7.58 o
   1  -9   5       21.75       18.62      7.67 o
   2  -9   5        9.43       14.51      9.71 o
   3  -9   5        0.13        0.00     12.07 o
   4  -9   5        0.63       12.01     13.03 o
  -4  -8   5        5.06        0.00     20.27 o
  -3  -8   5        2.47        2.98     10.18 o
  -2  -8   5       21.67       24.99      9.87 o
  -1  -8   5       13.14       19.24      5.20 o
   0  -8   5        6.74        6.80      5.26 o
   1  -8   5       17.92       11.39      4.71 o
   2  -8   5       74.04       59.51     10.36 o
   3  -8   5       71.34       56.80      8.69 o
   4  -8   5       44.00       44.35     12.55 o
   5  -8   5       13.07       27.76     14.35 o
  -4  -7   5        0.91       13.65     19.62 o
  -3  -7   5       57.15       65.45     10.32 o
  -2  -7   5      140.98      147.88     11.08 o
  -1  -7   5      529.57      524.75     13.56 o
   0  -7   5        1.40        1.66      5.36 o
   1  -7   5       10.17        5.97      3.89 o
   2  -7   5       52.04       55.93      8.80 o
   3  -7   5       20.51       21.47      7.75 o
   4  -7   5       71.78       66.64     12.03 o
   5  -7   5        0.02        1.91     12.85 o
  -5  -6   5        0.58       35.36     34.05 o
  -4  -6   5       37.60       25.31     18.68 o
  -3  -6   5       33.34       25.15      9.62 o
  -2  -6   5       93.63       85.03      6.16 o
  -1  -6   5      123.21      117.30      5.32 o
   0  -6   5       19.64       18.69      4.37 o
   1  -6   5      325.66      332.67     13.01 o
   2  -6   5        9.75        5.82      5.44 o
   3  -6   5       14.29       11.48      6.88 o
   4  -6   5        2.48        0.00      9.51 o
   5  -6   5        4.76        0.00     11.76 o
  -5  -5   5        5.39        0.00     19.91 o
  -4  -5   5       31.32       44.12     14.39 o
  -3  -5   5      316.25      330.07     16.08 o
  -2  -5   5      287.32      277.71      8.65 o
  -1  -5   5       58.05       57.02      3.70 o
   0  -5   5      544.47      586.61     12.48 o
   1  -5   5      353.01      386.77     11.92 o
   2  -5   5        8.82        8.79      4.85 o
   3  -5   5        0.60        0.00      4.63 o
   4  -5   5       13.10        6.03      7.30 o
   5  -5   5      198.80      187.58     20.39 o
  -5  -4   5       71.81       43.83     14.51 o
  -4  -4   5       97.55      115.14     10.36 o
  -3  -4   5        1.23        2.29      3.01 o
  -2  -4   5       15.40       18.57      3.38 o
  -1  -4   5       70.59       69.50      3.29 o
   0  -4   5        4.37        7.87      2.51 o
   1  -4   5      492.50      457.63     12.06 o
   2  -4   5       32.77       30.57      4.29 o
   3  -4   5       13.96        9.99      4.15 o
   4  -4   5        9.96       13.60      7.11 o
   5  -4   5       23.34       25.46     13.65 o
   6  -4   5        0.02        1.58     13.92 o
  -6  -3   5        0.42       12.47     18.18 o
  -5  -3   5        3.48        1.78     11.39 o
  -4  -3   5       12.79        9.77      3.49 o
  -3  -3   5        8.58        9.33      2.36 o
  -2  -3   5     4409.60     4763.38     59.34 o
  -1  -3   5      238.14      216.82      4.05 o
   0  -3   5      121.97      129.14      4.63 o
   1  -3   5      215.22      209.11      4.89 o
   2  -3   5       12.54       17.81      2.88 o
   3  -3   5       94.43       92.86      7.60 o
   4  -3   5       37.67       28.89      7.54 o
   5  -3   5       47.60       50.91     10.77 o
   6  -3   5        0.88        3.62     15.16 o
  -6  -2   5       19.26       30.61     14.70 o
  -5  -2   5       49.47       52.54     11.89 o
  -4  -2   5       11.30       16.03      4.05 o
  -3  -2   5      420.14      470.14     10.12 o
  -2  -2   5      725.57      749.99     12.34 o
  -1  -2   5       23.29       24.21      2.17 o
   0  -2   5      121.17      133.79      4.98 o
   1  -2   5     1752.85     1598.45     13.77 o
   2  -2   5      695.39      648.74     10.05 o
   3  -2   5      276.61      285.53     10.65 o
   4  -2   5       41.80       47.58      6.79 o
   5  -2   5        2.22        5.91      7.00 o
   6  -2   5        0.14        0.00     13.04 o
  -6  -1   5        0.01        0.00     13.11 o
  -5  -1   5        2.22        0.00      8.29 o
  -4  -1   5        2.61        2.86      2.70 o
  -3  -1   5      290.11      291.28      6.32 o
  -2  -1   5      327.53      367.47      7.36 o
  -1  -1   5       19.40       17.34      3.21 o
   0  -1   5       45.86       48.11      2.38 o
   1  -1   5      846.43      915.48     10.82 o
   2  -1   5      375.50      356.61      6.52 o
   3  -1   5       17.38       21.04      3.65 o
   4  -1   5        1.51        0.32      3.48 o
   5  -1   5        0.63        0.36      6.43 o
   6  -1   5        2.75       11.38     11.63 o
  -6   0   5        0.61        0.00     11.70 o
  -5   0   5       60.67       75.59      9.17 o
  -4   0   5        0.13        0.35      3.71 o
  -3   0   5       24.08       20.24      4.03 o
  -2   0   5      269.76      255.28      4.98 o
  -1   0   5      291.90      280.87      7.95 o
   0   0   5       12.76       12.36      1.70 o
   1   0   5    71097.21    62191.67    171.54 o
   2   0   5        0.82        2.65      2.70 o
   3   0   5      425.81      468.06     10.02 o
   4   0   5        5.22        6.08      5.01 o
   5   0   5        6.73        6.53      6.49 o
   6   0   5        0.64        0.00     19.78 o
  -6   1   5      114.43       77.74     17.03 o
  -5   1   5       85.06       95.66     12.59 o
  -4   1   5       12.67       16.38      4.92 o
  -3   1   5        1.08        1.37      3.68 o
  -2   1   5      444.16      456.15      7.27 o
  -1   1   5        5.55        7.82      2.03 o
   0   1   5     1750.53     1666.88      9.93 o
   1   1   5       34.41       36.78      1.86 o
   2   1   5       17.59       16.21      2.50 o
   3   1   5        9.05        8.52      3.46 o
   4   1   5       15.74       26.64      4.79 o
   5   1   5        1.56       12.16      5.95 o
   6   1   5        1.56        4.51     12.74 o
  -6   2   5      143.32      186.63     30.04 o
  -5   2   5        1.67        4.30      7.10 o
  -4   2   5        0.09        0.00      5.96 o
  -3   2   5        1.23        0.00      4.15 o
  -2   2   5       15.01       16.11      3.36 o
  -1   2   5       28.68       29.34      2.69 o
   0   2   5     1995.92     2008.74     15.43 o
   1   2   5        3.96        5.04      1.65 o
   2   2   5      610.42      625.25      7.57 o
   3   2   5      100.22      104.33      4.76 o
   4   2   5        8.59        7.74      4.27 o
   5   2   5       18.72       26.95     11.60 o
   6   2   5        0.04        6.05     12.73 o
  -6   3   5        1.79        0.00     16.22 o
  -5   3   5        1.89        0.23      7.81 o
  -4   3   5       21.33       20.51      7.07 o
  -3   3   5      728.35      720.23     20.19 o
  -2   3   5      411.95      418.95     13.81 o
  -1   3   5      161.28      155.33      5.48 o
   0   3   5      706.43      700.21      9.80 o
   1   3   5      193.75      181.12      4.26 o
   2   3   5       28.41       23.92      3.05 o
   3   3   5       24.76       18.20      2.66 o
   4   3   5       60.92       72.22      7.00 o
   5   3   5       21.78        9.57     14.35 o
  -6   4   5        2.55       26.27     17.53 o
  -5   4   5        0.03        0.00     10.52 o
  -4   4   5        2.04        0.00      8.11 o
  -3   4   5      224.29      203.13     12.46 o
  -2   4   5       16.42       18.13      6.01 o
  -1   4   5        9.74       13.89      6.40 o
   0   4   5       39.87       32.92      4.00 o
   1   4   5      109.35      103.12      4.61 o
   2   4   5      424.48      451.40      9.88 o
   3   4   5       10.89       13.18      3.92 o
   4   4   5       26.33       28.40      8.54 o
   5   4   5        3.89        0.00     17.57 o
  -6   5   5        0.34       13.74     25.01 o
  -5   5   5        0.38        0.84     10.01 o
  -4   5   5        0.07        3.64      8.66 o
  -3   5   5      137.81      134.58     11.63 o
  -2   5   5       67.10       86.21      9.08 o
  -1   5   5       30.55       41.44      5.95 o
   0   5   5       43.49       61.93      5.35 o
   1   5   5        6.81        6.09      2.88 o
   2   5   5        3.91        4.10      3.58 o
   3   5   5       38.93       32.37      5.31 o
   4   5   5       60.55       58.70     10.93 o
   5   5   5       18.37       10.22     14.26 o
  -5   6   5        1.47        5.76     10.63 o
  -4   6   5        5.55       13.43      8.66 o
  -3   6   5       20.39       17.62      8.18 o
  -2   6   5        6.28        6.43      7.56 o
  -1   6   5        2.68        1.77      6.59 o
   0   6   5      100.38       60.80      6.01 o
   1   6   5        0.16        0.68      3.28 o
   2   6   5        5.69        4.16      3.90 o
   3   6   5        0.64        3.72      6.74 o
   4   6   5        2.15        4.97     14.35 o
  -5   7   5        0.06        3.82     12.38 o
  -4   7   5       34.95       32.31      9.88 o
  -3   7   5      102.02       83.07     10.69 o
  -2   7   5      116.58      134.49     15.13 o
  -1   7   5       77.37       64.50      8.79 o
   0   7   5        0.04        2.02      5.54 o
   1   7   5        1.60        2.31      3.90 o
   2   7   5        7.74        1.06      5.13 o
   3   7   5      200.25      189.11     13.61 o
   4   7   5        7.09       25.36     14.84 o
  -5   8   5        0.04        0.00     13.94 o
  -4   8   5        0.83        5.51     10.55 o
  -3   8   5        3.38       12.21     10.02 o
  -2   8   5       76.41      106.17     12.01 o
  -1   8   5       91.68      109.98     10.07 o
   0   8   5       13.72       18.79      6.39 o
   1   8   5       29.78       22.28      6.03 o
   2   8   5        4.52        6.54      9.53 o
   3   8   5       44.96       50.64     11.73 o
  -4   9   5       66.67       55.94     12.16 o
  -3   9   5       10.50        3.57     10.02 o
  -2   9   5       18.52       20.33      9.85 o
  -1   9   5        4.79        4.77      6.75 o
   0   9   5        0.24        0.00      7.23 o
   1   9   5       39.95       39.33     10.81 o
   2   9   5        0.30        0.00     11.19 o
   3   9   5       16.62        7.82     17.08 o
  -3  10   5        2.42        5.37     12.25 o
  -2  10   5        0.01        2.27     11.71 o
  -1  10   5       27.77       52.27      7.99 o
   0  10   5        9.06       10.27     10.12 o
   1  10   5       13.15       12.13     13.45 o
   2  10   5        2.00        9.54     10.45 o
  -2  11   5        2.24       10.04     12.98 o
  -1  11   5        6.25       20.22     10.90 o
   0  11   5        4.50        3.30     15.11 o
  -1 -11   6        0.00       15.53     14.97 o
   0 -11   6       13.68       24.98     13.48 o
   1 -11   6        0.83        3.17     10.73 o
   2 -11   6        2.24        0.00     12.39 o
  -2 -10   6        0.22        0.00     16.62 o
  -1 -10   6        4.97       14.51     11.76 o
   0 -10   6        3.70        4.25      8.95 o
   1 -10   6       33.08       34.35      9.73 o
   2 -10   6        3.12       11.70     11.80 o
   3 -10   6       72.19       64.89     13.34 o
  -3  -9   6        0.43        6.16     13.50 o
  -2  -9   6        6.17       16.46     10.21 o
  -1  -9   6       37.08       28.02      6.91 o
   0  -9   6        6.51        0.00      7.57 o
   1  -9   6       59.43       48.06      7.76 o
   2  -9   6        2.45        0.00      9.77 o
   3  -9   6        0.16        8.90     11.03 o
   4  -9   6        0.01        0.00     11.91 o
  -4  -8   6       10.87       20.61     17.89 o
  -3  -8   6        2.88        5.01     12.03 o
  -2  -8   6       43.22       43.43     10.53 o
  -1  -8   6        1.82        2.03      5.89 o
   0  -8   6       62.06       61.35      7.33 o
   1  -8   6        0.54        0.00      4.46 o
   2  -8   6       32.52       28.51      8.77 o
   3  -8   6       11.77       13.26     10.67 o
   4  -8   6       20.69       32.20     11.61 o
  -4  -7   6        1.33       10.21     24.16 o
  -3  -7   6      150.76      174.46     17.09 o
  -2  -7   6      144.47      158.47     11.75 o
  -1  -7   6      740.58      761.03     17.31 o
   0  -7   6        3.44       10.37      5.02 o
   1  -7   6       15.38       13.69      4.13 o
   2  -7   6        0.75        5.20      7.48 o
   3  -7   6        6.37        8.96      7.46 o
   4  -7   6       11.44       22.33     11.42 o
   5  -7   6       15.66       11.64     12.38 o
  -5  -6   6        0.54        0.00     21.49 o
  -4  -6   6       12.88        1.36     16.26 o
  -3  -6   6       53.33       48.94     11.38 o
  -2  -6   6      154.90      152.18      8.02 o
  -1  -6   6      192.97      183.69      6.91 o
   0  -6   6       28.97       37.45      4.97 o
   1  -6   6       80.61       78.89      5.09 o
   2  -6   6       91.59      110.78     13.49 o
   3  -6   6       57.15       49.48      7.34 o
   4  -6   6        3.38       15.50     10.44 o
   5  -6   6        0.07       13.59     11.07 o
  -5  -5   6       21.53       30.88     15.84 o
  -4  -5   6       44.24       50.56     18.66 o
  -3  -5   6       59.55       57.05      4.78 o
  -2  -5   6      133.48      141.30      6.47 o
  -1  -5   6      176.08      166.99      5.97 o
   0  -5   6      195.56      204.75      7.31 o
   1  -5   6        0.28        1.03      3.41 o
   2  -5   6        0.65        3.20      4.42 o
   3  -5   6        3.98        9.76      4.07 o
   4  -5   6        1.55        1.07      6.71 o
   5  -5   6        3.66        3.08     12.06 o
  -5  -4   6      136.83      143.33     20.85 o
  -4  -4   6      125.06      129.18     16.89 o
  -3  -4   6        2.47        1.71      3.23 o
  -2  -4   6        0.00        0.00      3.12 o
  -1  -4   6      147.85      157.96      5.24 o
   0  -4   6       36.86       36.65      3.01 o
   1  -4   6       12.12       13.61      2.68 o
   2  -4   6     1434.47     1301.23     15.35 o
   3  -4   6       76.96       81.24      5.49 o
   4  -4   6       23.67       15.41      6.98 o
   5  -4   6        6.47        0.00     14.00 o
   6  -4   6        0.96        0.00     13.70 o
  -6  -3   6        0.48        5.03     17.87 o
  -5  -3   6        7.68       12.06     12.05 o
  -4  -3   6       33.22       45.34      7.51 o
  -3  -3   6        0.62        0.00      2.96 o
  -2  -3   6      139.66      147.26      6.70 o
  -1  -3   6      349.76      309.33      5.59 o
   0  -3   6      447.04      451.86      7.84 o
   1  -3   6       10.95       11.98      1.69 o
   2  -3   6        9.28        7.82      2.13 o
   3  -3   6       22.22       34.44      5.25 o
   4  -3   6       12.68       19.11      5.44 o
   5  -3   6       53.12       46.62     11.24 o
   6  -3   6        0.01        2.73     14.84 o
  -6  -2   6        0.38        0.00     13.93 o
  -5  -2   6       13.31       14.68      8.07 o
  -4  -2   6        0.20        1.06      4.73 o
  -3  -2   6      163.16      170.67      6.62 o
  -2  -2   6      448.91      500.96     12.13 o
  -1  -2   6      428.11      467.48      7.24 o
   0  -2   6       89.15       81.74      3.62 o
   1  -2   6      121.69      136.24      4.69 o
   2  -2   6      630.07      580.06      9.08 o
   3  -2   6        7.97        7.00      3.59 o
   4  -2   6        4.51        5.61      4.08 o
   5  -2   6        0.29        2.99      6.72 o
   6  -2   6        0.55       12.54     14.00 o
  -6  -1   6        0.10        0.00     15.94 o
  -5  -1   6        0.79        0.00      8.55 o
  -4  -1   6       12.11        8.87      5.43 o
  -3  -1   6       50.78       48.94      4.95 o
  -2  -1   6       13.24       10.25      2.94 o
  -1  -1   6      935.26      864.72      9.82 o
   0  -1   6      362.10      349.18      5.33 o
   1  -1   6     4743.57     4292.36     33.02 o
   2  -1   6      560.58      589.44      9.40 o
   3  -1   6      196.05      204.27      6.87 o
   4  -1   6        1.48        2.44      3.31 o
   5  -1   6        0.02        0.00      6.44 o
   6  -1   6        1.63       14.55     14.87 o
  -6   0   6        7.54        5.22     11.37 o
  -5   0   6      103.87      104.20     11.28 o
  -4   0   6       11.62       13.10      3.04 o
  -3   0   6      228.44      235.14      7.21 o
  -2   0   6       10.53       11.45      2.00 o
  -1   0   6      216.27      211.00      4.52 o
   0   0   6      821.94      807.55      8.34 o
   1   0   6    25091.70    22771.32     88.26 o
   2   0   6       77.11       75.80      3.84 o
   3   0   6      122.20      135.55      6.31 o
   4   0   6        0.15        0.00      5.23 o
   5   0   6        0.59        0.00      6.52 o
   6   0   6        1.95       15.09     19.08 o
  -6   1   6       25.00       27.54     12.05 o
  -5   1   6        0.18        0.00      8.89 o
  -4   1   6        8.23       10.20      4.83 o
  -3   1   6       93.53      105.79      5.59 o
  -2   1   6       50.65       54.03      3.07 o
  -1   1   6      329.13      341.88      5.43 o
   0   1   6        0.17        0.53      1.71 o
   1   1   6        7.67        8.28      1.66 o
   2   1   6       28.73       28.70      2.19 o
   3   1   6       42.04       53.82      4.87 o
   4   1   6        0.69        5.08      4.64 o
   5   1   6        1.58        0.00      7.37 o
   6   1   6        3.56        2.97     12.48 o
  -6   2   6      277.36      272.53     28.33 o
  -5   2   6        4.74        7.53      7.14 o
  -4   2   6        0.70        4.71      5.71 o
  -3   2   6        1.72        3.23      3.99 o
  -2   2   6      634.71      681.75     11.46 o
  -1   2   6       60.38       56.25      3.59 o
   0   2   6      381.70      413.62      6.53 o
   1   2   6     3882.41     3707.52     22.18 o
   2   2   6        0.40        0.47      1.67 o
   3   2   6       57.65       56.32      4.53 o
   4   2   6       57.25       51.37      5.51 o
   5   2   6       33.41       27.55     10.54 o
   6   2   6        1.15        8.20     13.57 o
  -6   3   6        0.70        0.00     17.23 o
  -5   3   6        0.83        0.00     10.42 o
  -4   3   6       13.47       20.51      7.15 o
  -3   3   6       48.49       34.76      7.45 o
  -2   3   6       69.01       74.04      7.64 o
  -1   3   6      136.08      130.46      4.96 o
   0   3   6      440.96      508.01      8.23 o
   1   3   6        1.17        1.64      1.75 o
   2   3   6       42.88       38.17      3.61 o
   3   3   6        4.95        3.87      2.06 o
   4   3   6      421.23      449.79     14.28 o
   5   3   6        7.90       13.23     16.89 o
  -6   4   6       52.72       60.79     18.88 o
  -5   4   6        2.85        9.61     11.20 o
  -4   4   6       14.27       16.90      8.30 o
  -3   4   6      112.82      108.46     10.03 o
  -2   4   6       88.71       85.73      8.11 o
  -1   4   6       87.14       77.47      7.46 o
   0   4   6       69.10       53.78      4.90 o
   1   4   6       73.81       80.97      3.70 o
   2   4   6      259.62      278.98      8.24 o
   3   4   6       15.66       20.46      4.39 o
   4   4   6        0.55       14.57      7.33 o
   5   4   6       24.89        9.96     14.47 o
  -6   5   6        6.57        0.00     25.28 o
  -5   5   6        0.63        6.05      9.59 o
  -4   5   6        0.01        4.04      9.00 o
  -3   5   6     1465.04     1409.11     30.61 o
  -2   5   6       28.38       26.90      7.17 o
  -1   5   6       42.60       39.81      5.99 o
   0   5   6      105.60      120.41      6.46 o
   1   5   6      250.73      244.86      7.78 o
   2   5   6        0.56        0.00      3.77 o
   3   5   6       20.21       20.67      5.20 o
   4   5   6       27.77       13.53     11.03 o
   5   5   6       35.86       17.25     13.67 o
  -5   6   6        0.53        0.00     11.15 o
  -4   6   6        0.06        3.65      8.45 o
  -3   6   6       12.03       17.74      8.07 o
  -2   6   6       80.20       73.35      9.36 o
  -1   6   6        2.27        0.00      6.96 o
   0   6   6      270.47      330.76     13.54 o
   1   6   6       11.23       14.40      3.46 o
   2   6   6        2.13        3.34      4.22 o
   3   6   6       40.70       49.96      7.71 o
   4   6   6        9.66       24.34     10.66 o
  -5   7   6        1.28        0.00     11.81 o
  -4   7   6        2.82        3.10      9.64 o
  -3   7   6       50.34       32.63      9.95 o
  -2   7   6      343.88      327.73     17.82 o
  -1   7   6       61.72       73.89      9.60 o
   0   7   6       11.28       14.23      6.77 o
   1   7   6        1.88        1.96      3.84 o
   2   7   6       16.83        6.00      5.32 o
   3   7   6      148.47      143.89     12.22 o
   4   7   6       15.41       10.49     16.15 o
  -4   8   6        0.40        6.58     10.37 o
  -3   8   6      134.42      118.44     12.87 o
  -2   8   6      228.75      231.16     16.35 o
  -1   8   6        0.00        6.03      7.86 o
   0   8   6      203.14      205.41     12.26 o
   1   8   6       12.95        8.40      5.48 o
   2   8   6        2.78        0.00      8.78 o
   3   8   6       13.11        7.68     10.61 o
  -4   9   6       21.36       21.27     11.61 o
  -3   9   6       47.64       35.87     10.17 o
  -2   9   6       12.90       10.42     10.42 o
  -1   9   6       25.85       37.33      6.86 o
   0   9   6        9.34        8.73      7.18 o
   1   9   6       18.94       29.98     11.88 o
   2   9   6        1.69        3.09     11.29 o
   3   9   6       74.91       43.88     17.26 o
  -3  10   6        0.71        3.89     11.93 o
  -2  10   6        6.81       11.99     11.34 o
  -1  10   6       10.54       10.19      7.51 o
   0  10   6        1.21        6.06     10.67 o
   1  10   6        2.84        0.00     14.00 o
   2  10   6        1.59        0.00     11.64 o
  -2  11   6        0.34        0.00     13.33 o
  -1  11   6        0.12       10.36     11.07 o
   0  11   6        0.55        0.00     16.15 o
  -1 -11   7        5.73        1.88     13.78 o
   0 -11   7        8.59       15.72     13.48 o
   1 -11   7        1.27        0.41     10.04 o
   2 -11   7        0.05       20.50     12.81 o
  -2 -10   7        2.70       28.23     15.48 o
  -1 -10   7        0.55        5.90     11.95 o
   0 -10   7       16.46        7.69      9.17 o
   1 -10   7        3.01        5.44      8.59 o
   2 -10   7        1.23        0.00     11.29 o
   3 -10   7      100.32       84.20     13.62 o
  -3  -9   7        4.68       10.65     14.50 o
  -2  -9   7       15.48       20.31     10.39 o
  -1  -9   7       59.05       52.17      8.04 o
   0  -9   7        0.06        1.07      7.77 o
   1  -9   7        1.48       12.16      7.02 o
   2  -9   7        5.70        8.63      9.05 o
   3  -9   7        1.82        4.40     11.29 o
   4  -9   7        2.53        6.92     13.45 o
  -4  -8   7       26.46       25.88     20.80 o
  -3  -8   7       13.15        7.93     10.93 o
  -2  -8   7        0.01        3.34      9.16 o
  -1  -8   7        5.63        0.00      5.82 o
   0  -8   7        3.21        4.51      5.68 o
   1  -8   7        1.14        0.00      6.78 o
   2  -8   7       19.35       21.27      8.90 o
   3  -8   7        8.98       14.12     10.42 o
   4  -8   7        4.45        7.75     12.23 o
  -4  -7   7       10.57       26.82     19.61 o
  -3  -7   7       46.10       27.47     10.52 o
  -2  -7   7      264.98      242.42     13.99 o
  -1  -7   7      290.93      277.71     10.19 o
   0  -7   7        1.25       12.52      5.14 o
   1  -7   7       15.26       12.44      4.10 o
   2  -7   7        8.85       14.17      7.52 o
   3  -7   7        1.72        7.11      7.34 o
   4  -7   7       14.57       10.52     10.98 o
   5  -7   7        6.64        5.02     12.28 o
  -5  -6   7        3.65       12.17     23.31 o
  -4  -6   7        1.10        8.78     18.63 o
  -3  -6   7      127.80      144.46     11.19 o
  -2  -6   7      112.89      108.65      7.88 o
  -1  -6   7        1.87        0.04      3.34 o
   0  -6   7        0.72        0.00      4.21 o
   1  -6   7       12.81        9.80      2.71 o
   2  -6   7       82.97       67.65      7.00 o
   3  -6   7       12.39        9.38      5.91 o
   4  -6   7       15.99        8.09     10.47 o
   5  -6   7        3.20        5.47     12.36 o
  -5  -5   7        0.07       13.46     15.81 o
  -4  -5   7        8.64        7.85      8.41 o
  -3  -5   7      161.60      168.12      7.35 o
  -2  -5   7       72.79       75.21      5.57 o
  -1  -5   7     1434.31     1442.45     16.17 o
   0  -5   7        0.36        0.51      3.00 o
   1  -5   7      281.48      299.73      8.46 o
   2  -5   7       34.72       28.93      4.30 o
   3  -5   7        0.61        2.32      3.59 o
   4  -5   7        3.98        2.28      8.86 o
   5  -5   7       15.76        0.00     22.91 o
  -5  -4   7       36.61       40.04     16.10 o
  -4  -4   7      243.85      225.91     14.23 o
  -3  -4   7        0.37        0.00      3.05 o
  -2  -4   7       22.08       19.85      3.70 o
  -1  -4   7        2.90        3.05      2.38 o
   0  -4   7        1.41        1.06      2.65 o
   1  -4   7      261.23      270.90      7.57 o
   2  -4   7     1070.48      984.70     12.59 o
   3  -4   7       99.07       87.92      5.37 o
   4  -4   7       13.77       10.37      4.75 o
   5  -4   7       23.38       13.36     13.86 o
   6  -4   7        0.79        8.25     12.43 o
  -6  -3   7        6.17       15.68     17.25 o
  -5  -3   7       22.94       19.48     12.30 o
  -4  -3   7       93.25      107.85      9.35 o
  -3  -3   7        3.66        7.67      3.53 o
  -2  -3   7      543.78      557.42     14.09 o
  -1  -3   7      212.91      223.40      5.32 o
   0  -3   7       21.74       23.40      3.25 o
   1  -3   7      157.00      166.23      3.58 o
   2  -3   7      142.93      117.15      4.49 o
   3  -3   7       37.52       38.84      4.17 o
   4  -3   7       13.90       17.21      5.15 o
   5  -3   7       81.18      103.58     14.46 o
   6  -3   7        0.33        3.57     11.81 o
  -6  -2   7        0.01       19.40     14.50 o
  -5  -2   7      711.93      674.27     23.88 o
  -4  -2   7       19.19       16.84      5.16 o
  -3  -2   7        0.01        1.03      3.78 o
  -2  -2   7      374.74      391.55     10.03 o
  -1  -2   7      197.23      206.52      5.72 o
   0  -2   7       72.02       70.64      3.89 o
   1  -2   7     2570.78     2453.61     15.11 o
   2  -2   7      721.98      599.47     12.74 o
   3  -2   7       20.31       22.15      4.42 o
   4  -2   7        0.03        2.37      4.21 o
   5  -2   7        4.09        6.32      9.06 o
   6  -2   7        1.48       14.40     15.97 o
  -6  -1   7        1.02        0.00     15.15 o
  -5  -1   7       20.96       27.83      9.27 o
  -4  -1   7      129.41      128.17      9.62 o
  -3  -1   7       35.50       35.52      4.41 o
  -2  -1   7     2534.58     2934.43     30.85 o
  -1  -1   7      508.54      478.86      7.99 o
   0  -1   7      344.59      326.92      5.31 o
   1  -1   7     6402.48     5904.31     38.60 o
   2  -1   7      650.99      675.54     12.33 o
   3  -1   7      180.74      190.16      7.20 o
   4  -1   7        3.04        0.14      3.95 o
   5  -1   7        0.28        0.90      6.99 o
   6  -1   7        1.52        0.00     15.74 o
  -6   0   7        7.68        2.53     11.68 o
  -5   0   7       14.35        9.96     11.84 o
  -4   0   7        0.31        1.06      2.63 o
  -3   0   7      800.68      783.61     12.30 o
  -2   0   7        6.59        5.64      1.93 o
  -1   0   7        0.44        0.00      2.06 o
   0   0   7     1058.88     1006.30     10.03 o
   1   0   7     2511.34     2537.79     16.74 o
   2   0   7        2.89        1.84      2.60 o
   3   0   7        1.08        1.02      2.38 o
   4   0   7        0.24        0.00      5.26 o
   5   0   7        0.97        0.00      6.90 o
   6   0   7        4.85        8.05     18.69 o
  -6   1   7       81.61       83.85     15.00 o
  -5   1   7       49.16       49.65     10.21 o
  -4   1   7        0.01        1.44      4.77 o
  -3   1   7       60.35       59.04      4.41 o
  -2   1   7     1033.30     1159.43     11.16 o
  -1   1   7      654.58      653.90      7.42 o
   0   1   7      342.70      350.06      6.48 o
   1   1   7      355.88      358.80      4.71 o
   2   1   7        0.04        0.00      1.95 o
   3   1   7       59.68       62.94      5.18 o
   4   1   7        0.12        3.93      4.93 o
   5   1   7        0.07        0.00      7.48 o
   6   1   7        3.57       14.62     17.03 o
  -6   2   7       16.79       11.78     16.32 o
  -5   2   7       28.41       37.93      9.76 o
  -4   2   7       30.43       38.73      6.91 o
  -3   2   7      129.11      131.98      6.78 o
  -2   2   7      428.77      418.68      9.73 o
  -1   2   7       34.29       40.74      3.33 o
   0   2   7      115.07      110.56      3.89 o
   1   2   7     3898.69     3638.45     16.26 o
   2   2   7      305.41      310.54      5.86 o
   3   2   7        4.70        8.91      3.20 o
   4   2   7        5.27        5.15      4.42 o
   5   2   7        5.26        1.02      8.68 o
  -6   3   7       21.93       40.73     22.28 o
  -5   3   7        5.85        8.58     10.21 o
  -4   3   7        8.61       12.44      6.78 o
  -3   3   7      136.22      133.55     10.31 o
  -2   3   7      887.00      961.81     20.64 o
  -1   3   7        4.39        7.17      2.99 o
   0   3   7       54.83       56.66      3.48 o
   1   3   7        2.38        3.91      1.68 o
   2   3   7       31.11       34.87      2.58 o
   3   3   7        3.09        4.98      1.39 o
   4   3   7      159.53      168.11     10.76 o
   5   3   7        1.02        7.09     12.31 o
  -6   4   7        1.73        7.98     19.68 o
  -5   4   7       23.04       18.89     11.71 o
  -4   4   7        2.96        0.96      8.21 o
  -3   4   7        3.21        0.00      6.93 o
  -2   4   7      140.01      147.03      9.88 o
  -1   4   7      434.49      436.50     12.92 o
   0   4   7       15.79       17.44      3.88 o
   1   4   7       36.56       27.13      2.88 o
   2   4   7       13.81       11.70      3.38 o
   3   4   7       37.93       50.70      5.51 o
   4   4   7        1.97        3.52      7.34 o
   5   4   7       12.46       13.48     14.58 o
  -6   5   7        4.67        0.65     20.16 o
  -5   5   7        0.15        0.00     11.29 o
  -4   5   7        0.10        0.00      9.06 o
  -3   5   7     1448.35     1360.12     30.40 o
  -2   5   7        1.43        4.81      7.07 o
  -1   5   7      165.76      163.50     11.11 o
   0   5   7       21.50       16.65      3.83 o
   1   5   7       38.60       42.88      4.24 o
   2   5   7       16.91       14.39      4.20 o
   3   5   7        0.15        0.00      5.12 o
   4   5   7      206.75      202.03     16.32 o
   5   5   7        0.88        0.00     15.43 o
  -5   6   7        0.20        0.39     10.84 o
  -4   6   7        8.55        8.18      9.06 o
  -3   6   7      309.76      320.16     16.56 o
  -2   6   7        1.25        0.00      8.12 o
  -1   6   7       12.02       10.13      6.56 o
   0   6   7       15.90        6.00      4.76 o
   1   6   7        0.16        0.00      3.50 o
   2   6   7        0.75        0.00      4.50 o
   3   6   7        5.20        6.60      7.01 o
   4   6   7       51.76       43.26     11.34 o
  -5   7   7        0.16        0.00     12.01 o
  -4   7   7        8.59        8.83     10.08 o
  -3   7   7      259.89      244.79     15.52 o
  -2   7   7       35.14       60.69     12.48 o
  -1   7   7        4.17        2.43      7.53 o
   0   7   7        1.43      172.49     12.32 o
   1   7   7       16.09       13.60      3.99 o
   2   7   7        2.93        1.82      5.57 o
   3   7   7        0.09        2.64     10.99 o
   4   7   7       34.79       35.52     16.29 o
  -4   8   7        1.53        3.66     10.50 o
  -3   8   7        0.31        7.86      9.61 o
  -2   8   7        9.95       19.10      9.96 o
  -1   8   7       10.11       12.64      8.00 o
   0   8   7      180.80      195.47     12.01 o
   1   8   7        0.50        0.00      5.60 o
   2   8   7       42.36       53.13      9.77 o
   3   8   7        0.10        0.00     11.22 o
  -4   9   7        1.57        2.98     11.74 o
  -3   9   7        0.84        0.00      9.47 o
  -2   9   7        2.01        2.28     11.17 o
  -1   9   7        0.27        4.79      7.04 o
   0   9   7        3.58        1.59      7.33 o
   1   9   7       19.51       11.64     12.19 o
   2   9   7       16.90       12.45     10.87 o
   3   9   7       17.98       32.88     16.49 o
  -3  10   7        1.61        0.00     12.56 o
  -2  10   7        5.23        0.00     11.81 o
  -1  10   7        0.03        3.96      8.02 o
   0  10   7        0.01        3.01     10.34 o
   1  10   7       11.03        2.20     13.10 o
   2  10   7        0.15        2.32     11.56 o
  -1  11   7        3.07        0.00     12.82 o
   0  11   7       11.97       12.75     12.59 o
  -1 -11   8        1.58       11.07     14.98 o
   0 -11   8       26.82       18.28     11.18 o
   1 -11   8        3.21       10.29     10.46 o
   2 -11   8        4.01        0.00     12.60 o
  -2 -10   8        1.51        6.00     14.75 o
  -1 -10   8        1.75        2.39     12.32 o
   0 -10   8        3.65        0.18      8.16 o
   1 -10   8       25.92       31.18      8.78 o
   2 -10   8       22.29       19.87     10.59 o
   3 -10   8       35.96       35.28     12.93 o
  -3  -9   8       11.93       29.24     14.46 o
  -2  -9   8       17.91       22.17     15.03 o
  -1  -9   8        9.47        1.11      9.48 o
   0  -9   8       56.37       68.82      9.36 o
   1  -9   8       72.52       71.61      7.98 o
   2  -9   8        2.05        0.00      9.68 o
   3  -9   8        0.05        4.75     11.03 o
   4  -9   8        0.01        0.00     12.14 o
  -4  -8   8       11.97       12.24     21.99 o
  -3  -8   8       51.20       52.45     11.91 o
  -2  -8   8        4.21        9.10     11.45 o
  -1  -8   8       31.89       19.92      5.76 o
   0  -8   8       58.18       64.22      7.07 o
   1  -8   8        2.00        0.79      6.77 o
   2  -8   8        3.88        9.33      8.87 o
   3  -8   8       17.28       16.95      9.95 o
   4  -8   8        5.27       10.56     11.64 o
  -4  -7   8        1.94        9.30     17.20 o
  -3  -7   8       21.45       28.13     10.68 o
  -2  -7   8      497.92      492.40     29.33 o
  -1  -7   8       98.38       96.48      6.76 o
   0  -7   8       22.61       24.19      5.54 o
   1  -7   8        5.65        3.99      5.97 o
   2  -7   8        6.11        1.23      7.29 o
   3  -7   8        5.62        0.40      9.00 o
   4  -7   8        7.77        8.71     10.87 o
   5  -7   8        9.81        5.09     12.94 o
  -5  -6   8       12.79       16.72     25.89 o
  -4  -6   8        5.06        0.00     14.92 o
  -3  -6   8      600.99      596.49     24.77 o
  -2  -6   8      434.36      441.52     17.86 o
  -1  -6   8        6.93        7.66      3.52 o
   0  -6   8       21.79       15.98      3.72 o
   1  -6   8       39.73       47.12      4.84 o
   2  -6   8        2.84        2.38      3.59 o
   3  -6   8        2.61        9.16      5.22 o
   4  -6   8        3.25        3.89      9.94 o
   5  -6   8        5.06        0.00     11.95 o
  -5  -5   8        2.16        0.00     17.02 o
  -4  -5   8       23.42       20.13      8.77 o
  -3  -5   8      334.67      346.86     10.88 o
  -2  -5   8       11.52        6.91      4.07 o
  -1  -5   8     3064.91     3207.87     24.98 o
   0  -5   8       30.94       40.76      4.42 o
   1  -5   8       11.43        7.73      3.26 o
   2  -5   8       29.96       26.86      2.99 o
   3  -5   8        9.90       11.45      3.18 o
   4  -5   8        0.37       10.53      8.69 o
   5  -5   8        2.09        0.00     23.31 o
  -5  -4   8       44.31       39.29     14.11 o
  -4  -4   8      222.45      226.98     20.73 o
  -3  -4   8      108.81       99.00      5.19 o
  -2  -4   8      100.10       91.69      5.82 o
  -1  -4   8        7.91        5.62      2.50 o
   0  -4   8       48.00       45.87      3.88 o
   1  -4   8       39.51       42.31      3.32 o
   2  -4   8      856.08      788.22     13.91 o
   3  -4   8       45.30       35.16      4.01 o
   4  -4   8        0.41       13.61      5.75 o
   5  -4   8        0.41        4.01     13.71 o
   6  -4   8        0.52        6.00     13.05 o
  -6  -3   8        2.93        9.83     17.12 o
  -5  -3   8        2.87        4.63     11.62 o
  -4  -3   8      140.26      151.31     12.16 o
  -3  -3   8        5.66        6.84      3.91 o
  -2  -3   8        0.08        1.78      1.83 o
  -1  -3   8     1084.12     1102.61     14.19 o
   0  -3   8      469.84      489.18      9.17 o
   1  -3   8       48.47       42.94      2.29 o
   2  -3   8      115.34       91.27      6.41 o
   3  -3   8       47.22       59.26      5.15 o
   4  -3   8       13.00       17.14      4.71 o
   5  -3   8        8.02        7.13     10.18 o
   6  -3   8        0.62        5.85     12.11 o
  -6  -2   8        5.09        1.16     13.47 o
  -5  -2   8      100.33      105.49     10.96 o
  -4  -2   8      291.18      302.53     11.98 o
  -3  -2   8       13.41       14.80      4.15 o
  -2  -2   8       27.15       35.34      4.99 o
  -1  -2   8      291.87      299.47      9.78 o
   0  -2   8      120.00      109.98      4.13 o
   1  -2   8      392.57      371.41      6.26 o
   2  -2   8     3980.54     3892.24     36.68 o
   3  -2   8        0.23        0.00      3.62 o
   4  -2   8       18.72       10.81      4.59 o
   5  -2   8        0.83        0.00      9.74 o
   6  -2   8        3.87       11.81     14.58 o
  -6  -1   8        1.42        0.00     16.69 o
  -5  -1   8       11.75        3.50      9.11 o
  -4  -1   8      158.36      143.72      9.54 o
  -3  -1   8        0.12        2.93      4.07 o
  -2  -1   8       10.07       17.58      3.35 o
  -1  -1   8       25.69       25.95      3.01 o
   0  -1   8     2500.66     2445.54     21.63 o
   1  -1   8      226.00      198.39      4.31 o
   2  -1   8      251.27      252.63      6.75 o
   3  -1   8       38.83       37.88      4.17 o
   4  -1   8        0.20        0.00      3.60 o
   5  -1   8        7.26       17.15      6.66 o
   6  -1   8        0.01        4.52     15.88 o
  -6   0   8        0.09        0.00     11.65 o
  -5   0   8       49.98       54.46     13.32 o
  -4   0   8       30.29       29.49      4.66 o
  -3   0   8      774.30      786.95     13.53 o
  -2   0   8        9.47        9.77      1.91 o
  -1   0   8        4.81        1.18      2.21 o
   0   0   8      193.28      189.55      4.64 o
   1   0   8     1202.41     1110.96      9.34 o
   2   0   8      199.29      208.22      8.18 o
   3   0   8        3.99        0.00      2.53 o
   4   0   8        8.39       14.45      5.34 o
   5   0   8        6.88       11.40      7.06 o
   6   0   8        6.68        7.68     20.08 o
  -6   1   8       17.90       31.42     15.30 o
  -5   1   8        0.11        0.00     14.31 o
  -4   1   8       14.01       18.39      5.20 o
  -3   1   8       27.62       36.71      4.11 o
  -2   1   8     2879.77     3152.69     23.59 o
  -1   1   8       20.39       20.55      2.26 o
   0   1   8      126.70      138.28      3.69 o
   1   1   8      555.01      567.63      6.11 o
   2   1   8        2.26        3.73      2.08 o
   3   1   8       19.98       16.59      4.40 o
   4   1   8       11.56       15.39      4.99 o
   5   1   8        3.53       13.02      7.28 o
   6   1   8        3.68        0.00     20.86 o
  -6   2   8        3.84        0.00     16.20 o
  -5   2   8      104.62      118.26     13.84 o
  -4   2   8       97.53      104.42      9.04 o
  -3   2   8      129.18      128.66      6.58 o
  -2   2   8        1.14        2.69      3.98 o
  -1   2   8      648.10      646.66      8.72 o
   0   2   8      103.24       99.00      3.63 o
   1   2   8     4041.43     3732.05     16.86 o
   2   2   8       44.71       42.71      2.85 o
   3   2   8        1.32        3.13      3.16 o
   4   2   8       10.66        8.58      4.66 o
   5   2   8        0.03        0.00      8.59 o
  -6   3   8       22.66       21.83     16.39 o
  -5   3   8        1.11        0.00     10.61 o
  -4   3   8       14.43       20.47      6.40 o
  -3   3   8       70.52       61.70      8.17 o
  -2   3   8       41.93       67.14      8.19 o
  -1   3   8        0.06        1.16      3.31 o
   0   3   8        0.04        0.00      2.86 o
   1   3   8      162.73      155.22      4.14 o
   2   3   8       15.08       16.69      3.03 o
   3   3   8        2.60        3.63      2.18 o
   4   3   8       26.28       38.59      6.12 o
   5   3   8        6.53        0.00     11.12 o
  -6   4   8       62.81       67.78     20.52 o
  -5   4   8       11.29       19.44     11.60 o
  -4   4   8       72.57       63.70      9.62 o
  -3   4   8        2.27        2.31      7.23 o
  -2   4   8       20.59       26.58      6.81 o
  -1   4   8      325.18      347.84     11.86 o
   0   4   8       27.59       49.51      4.99 o
   1   4   8      879.12      937.06     13.66 o
   2   4   8       75.45       79.28      5.67 o
   3   4   8        1.99        4.66      4.39 o
   4   4   8        8.90        5.57      7.51 o
   5   4   8        2.32        0.00     14.53 o
  -5   5   8       16.22       15.22     11.60 o
  -4   5   8        0.54        0.00      8.80 o
  -3   5   8       23.42       21.50      7.99 o
  -2   5   8       74.33       73.23      8.70 o
  -1   5   8        0.16        0.90      6.77 o
   0   5   8       22.86       22.22      4.50 o
   1   5   8      160.38      167.22      9.31 o
   2   5   8       38.97       33.79      4.92 o
   3   5   8        0.04        0.00      5.27 o
   4   5   8      282.52      314.26     27.11 o
   5   5   8        9.04       16.15     15.33 o
  -5   6   8       12.90       29.93     10.46 o
  -4   6   8        6.81       11.85      9.91 o
  -3   6   8       39.26       39.90      8.62 o
  -2   6   8       75.28       77.06      9.88 o
  -1   6   8      101.23      111.62     10.44 o
   0   6   8       36.97       27.39      4.91 o
   1   6   8       14.16       19.69      3.81 o
   2   6   8        1.71        0.00      5.03 o
   3   6   8        5.58        4.02      7.04 o
   4   6   8       44.15       41.34     11.40 o
  -5   7   8        2.31        3.96     12.36 o
  -4   7   8        3.46        0.00     10.08 o
  -3   7   8      290.27      317.43     20.85 o
  -2   7   8      683.79      685.20     24.98 o
  -1   7   8       79.25       85.61     10.19 o
   0   7   8        4.12       12.52      5.67 o
   1   7   8       39.60       38.81      5.52 o
   2   7   8        4.21        8.13      6.11 o
   3   7   8       10.29       14.40     10.61 o
   4   7   8       31.92       40.72     22.30 o
  -4   8   8        0.33        1.60     10.48 o
  -3   8   8       25.33       29.17      9.37 o
  -2   8   8       92.12       70.17     11.43 o
  -1   8   8        0.07        0.80      7.82 o
   0   8   8       15.73      113.81     10.19 o
   1   8   8        0.70        1.86      7.00 o
   2   8   8       30.05       21.70      9.05 o
   3   8   8        8.67        4.22     11.27 o
  -4   9   8        1.46        0.00     12.30 o
  -3   9   8        5.53        0.00      9.88 o
  -2   9   8        0.02        3.14     10.29 o
  -1   9   8        0.36        3.21      7.04 o
   0   9   8        2.51        0.95      7.44 o
   1   9   8       32.17       43.64     14.46 o
   2   9   8        9.79        6.36     10.20 o
   3   9   8        6.75       18.51     17.40 o
  -3  10   8        4.15       11.57     12.61 o
  -2  10   8        0.49        0.00     11.90 o
  -1  10   8        0.22        1.87      8.42 o
   0  10   8       51.88       74.46     11.89 o
   1  10   8       11.78       27.31     13.80 o
   2  10   8        0.24        5.99     10.97 o
  -1  11   8        1.36        0.00     12.93 o
   0  11   8        5.00        9.80     13.12 o
  -1 -11   9       25.82       28.90     14.39 o
   0 -11   9       11.03       19.59     10.79 o
   1 -11   9        2.89        0.00      8.51 o
   2 -11   9        0.00        0.00     13.59 o
  -2 -10   9        6.40        3.49     14.91 o
  -1 -10   9       10.80       28.45     11.98 o
   0 -10   9       15.29       17.54      9.07 o
   1 -10   9        5.21        9.49      8.24 o
   2 -10   9        0.01        0.00     11.41 o
   3 -10   9        1.96        3.38     13.03 o
  -3  -9   9        0.00        0.00     14.83 o
  -2  -9   9       33.54       33.06     15.07 o
  -1  -9   9        3.14        9.22      9.20 o
   0  -9   9      199.29      222.53     13.78 o
   1  -9   9       10.52       15.97      7.78 o
   2  -9   9        0.04        5.68      9.45 o
   3  -9   9        0.21        3.93     10.92 o
   4  -9   9        0.61        4.78     14.13 o
  -4  -8   9        0.76        0.00     22.41 o
  -3  -8   9       66.61       36.50     13.88 o
  -2  -8   9       17.51        2.37      9.32 o
  -1  -8   9       10.25       12.67      6.63 o
   0  -8   9        4.99        8.55      6.66 o
   1  -8   9        2.58        2.73      6.59 o
   2  -8   9       12.04        7.16     10.52 o
   3  -8   9       10.41        3.14     10.13 o
   4  -8   9        7.36       15.84     12.30 o
  -4  -7   9        0.33        0.00     16.81 o
  -3  -7   9       35.12       51.95     11.67 o
  -2  -7   9       61.62       76.13     12.02 o
  -1  -7   9       18.12       21.70      5.18 o
   0  -7   9        3.45        5.48      3.99 o
   1  -7   9        0.68        8.53      5.93 o
   2  -7   9        0.78        9.40      7.05 o
   3  -7   9        3.34        1.88      8.68 o
   4  -7   9        3.42        0.00     10.94 o
   5  -7   9        7.98        1.07     11.78 o
  -5  -6   9       10.55       11.35     18.45 o
  -4  -6   9       16.34        9.25     13.21 o
  -3  -6   9      465.15      475.34     18.32 o
  -2  -6   9        1.11        5.98      7.36 o
  -1  -6   9      212.04      215.67      8.13 o
   0  -6   9       10.65       22.74      5.37 o
   1  -6   9        4.92        7.28      3.91 o
   2  -6   9      180.41      195.43      7.49 o
   3  -6   9       42.19      137.51     14.21 o
   4  -6   9        0.35        3.91      9.43 o
   5  -6   9        0.77       24.67     17.05 o
  -5  -5   9        0.25       13.16     17.56 o
  -4  -5   9        5.53        0.68      8.78 o
  -3  -5   9      167.18      179.79     10.81 o
  -2  -5   9      149.56      141.34      7.74 o
  -1  -5   9     2484.90     2388.83     35.00 o
   0  -5   9       34.25       45.88      4.86 o
   1  -5   9      246.36      256.76      7.77 o
   2  -5   9      113.20      120.92      4.86 o
   3  -5   9        0.11        6.11      8.78 o
   4  -5   9        4.12        1.56      8.90 o
   5  -5   9        0.01        1.94     22.53 o
  -5  -4   9       13.43        0.00     15.06 o
  -4  -4   9       23.87       40.53     14.12 o
  -3  -4   9      308.86      306.56     14.17 o
  -2  -4   9      120.94      107.99      5.09 o
  -1  -4   9      942.34      966.88     12.42 o
   0  -4   9       61.76       58.98      4.33 o
   1  -4   9       21.05       24.11      2.88 o
   2  -4   9       85.64      100.96      7.27 o
   3  -4   9        0.01        0.21      1.35 o
   4  -4   9        0.05        5.48      9.78 o
   5  -4   9        4.39       12.21     12.27 o
  -5  -3   9       17.94        7.95     12.11 o
  -4  -3   9       14.34       10.26      7.41 o
  -3  -3   9       31.33       35.89      7.02 o
  -2  -3   9        8.46        8.88      2.13 o
  -1  -3   9     2048.75     2302.72     19.54 o
   0  -3   9        8.48        9.88      3.04 o
   1  -3   9      274.59      269.49      7.16 o
   2  -3   9      354.21      339.01     10.59 o
   3  -3   9       13.39       10.19      2.90 o
   4  -3   9       34.47       28.98      5.72 o
   5  -3   9       48.02       51.64     11.84 o
   6  -3   9        0.42       11.94     12.08 o
  -6  -2   9       10.62        6.77     16.07 o
  -5  -2   9       23.91       20.34      8.95 o
  -4  -2   9      556.14      555.77     16.10 o
  -3  -2   9       45.78       47.22      5.08 o
  -2  -2   9     2690.87     2971.25     32.09 o
  -1  -2   9     1126.36     1118.17     14.71 o
   0  -2   9      103.84      116.17      4.42 o
   1  -2   9      305.06      285.83      6.28 o
   2  -2   9     4822.18     4832.39     44.18 o
   3  -2   9       26.93       26.43      3.89 o
   4  -2   9       34.05       33.91      4.81 o
   5  -2   9        1.37        0.90      9.33 o
   6  -2   9        0.56        0.00     12.38 o
  -6  -1   9        1.01        3.12     16.93 o
  -5  -1   9      251.34      261.29     17.26 o
  -4  -1   9        9.98       15.30      6.46 o
  -3  -1   9       83.15       90.05      6.21 o
  -2  -1   9     1423.32     1541.90     17.37 o
  -1  -1   9      389.52      389.02      9.07 o
   0  -1   9      535.82      536.87      7.42 o
   1  -1   9      236.44      247.31      4.83 o
   2  -1   9      462.67      444.44      8.32 o
   3  -1   9        0.23        1.94      3.40 o
   4  -1   9        1.26        0.00      3.68 o
   5  -1   9        0.68        0.00      8.34 o
   6  -1   9        0.08       23.70     17.30 o
  -6   0   9        0.00        0.00     10.95 o
  -5   0   9     1494.67     1552.63     45.71 o
  -4   0   9      118.64      114.39      5.40 o
  -3   0   9       98.12      113.33      5.70 o
  -2   0   9      376.22      386.91      8.20 o
  -1   0   9      139.71      144.67      4.37 o
   0   0   9       31.95       29.45      2.93 o
   1   0   9     2599.40     2584.71     14.58 o
   2   0   9      126.48      120.17      5.89 o
   3   0   9        0.74        6.74      2.39 o
   4   0   9        8.51       12.83      5.28 o
   5   0   9       13.38       10.51      6.94 o
   6   0   9        3.62       14.83     20.06 o
  -6   1   9        1.24       13.09     14.91 o
  -5   1   9       15.28       33.54     15.46 o
  -4   1   9       83.09       80.67      6.73 o
  -3   1   9      100.58       96.68      5.35 o
  -2   1   9     2101.59     2324.44     27.73 o
  -1   1   9      357.45      343.65      5.80 o
   0   1   9       21.70       21.52      2.29 o
   1   1   9     1201.19     1228.93     10.43 o
   2   1   9        5.75        2.75      2.28 o
   3   1   9        3.32        6.16      2.49 o
   4   1   9       18.21       20.23      5.04 o
   5   1   9       89.67       99.64      9.33 o
   6   1   9        1.18       10.01     17.87 o
  -6   2   9        6.46       16.96     18.41 o
  -5   2   9       45.58       62.78     11.83 o
  -4   2   9       60.93       64.10      7.41 o
  -3   2   9       23.94       23.69      3.72 o
  -2   2   9     1306.11     1417.67     18.72 o
  -1   2   9        2.87        5.09      2.37 o
   0   2   9     1323.12     1358.12     11.73 o
   1   2   9      116.34      114.35      3.84 o
   2   2   9       60.37       56.06      2.99 o
   3   2   9       24.40       25.33      3.22 o
   4   2   9        0.84        3.76      4.71 o
   5   2   9        0.03        0.00      7.81 o
  -6   3   9       29.76       39.77     18.00 o
  -5   3   9       28.33       33.12     11.16 o
  -4   3   9        7.26        4.94      6.10 o
  -3   3   9       86.68       95.25      9.89 o
  -2   3   9     4989.65     5477.55     48.58 o
  -1   3   9      162.92      167.00      6.36 o
   0   3   9       15.50       21.47      3.28 o
   1   3   9      126.35      141.49      4.27 o
   2   3   9       48.27       59.01      4.07 o
   3   3   9        0.04        0.30      2.11 o
   4   3   9       17.39       25.02      5.90 o
   5   3   9        0.35        2.12     11.68 o
  -6   4   9        1.43       11.04     19.49 o
  -5   4   9        0.48        9.26     11.78 o
  -4   4   9       36.67       34.14      8.36 o
  -3   4   9       55.00       62.94      8.87 o
  -2   4   9       96.14      126.83      9.55 o
  -1   4   9        0.58        0.00      4.84 o
   0   4   9       35.46       30.88      4.42 o
   1   4   9      227.42      240.45      7.65 o
   2   4   9       57.87       58.16      4.16 o
   3   4   9       10.07       10.73      4.32 o
   4   4   9        9.06        7.32      8.09 o
   5   4   9        0.26        0.00     14.59 o
  -5   5   9       17.95       17.06     11.40 o
  -4   5   9        2.72        0.00      8.46 o
  -3   5   9       10.26       12.87      7.35 o
  -2   5   9        7.42        7.35      7.33 o
  -1   5   9       12.35        9.23      6.46 o
   0   5   9      113.25      107.63      7.11 o
   1   5   9      122.15      120.39      5.55 o
   2   5   9        0.02        3.62      4.79 o
   3   5   9        8.68       10.73      5.37 o
   4   5   9      121.47      108.17     14.74 o
   5   5   9        0.31        3.25     16.32 o
  -5   6   9       11.42        7.94     10.67 o
  -4   6   9       11.11       10.09      9.75 o
  -3   6   9       10.10        7.33      7.90 o
  -2   6   9       25.10       33.29      8.64 o
  -1   6   9       14.26       22.70      8.33 o
   0   6   9        4.47       18.52      5.15 o
   1   6   9        1.22        0.00      3.79 o
   2   6   9        0.29        1.13      5.91 o
   3   6   9        2.06        3.72      7.30 o
   4   6   9        0.77        6.25     11.38 o
  -5   7   9        0.05        0.00     12.13 o
  -4   7   9        0.37        5.28      9.96 o
  -3   7   9      196.20      177.73     14.05 o
  -2   7   9       88.30       82.79     11.30 o
  -1   7   9        4.89        4.26      7.88 o
   0   7   9       57.95       57.96      6.99 o
   1   7   9       42.38       36.18      5.45 o
   2   7   9        3.52        6.86      6.50 o
   3   7   9        9.84       19.86     10.92 o
   4   7   9      111.23      102.04     19.80 o
  -4   8   9        1.83        1.52     10.85 o
  -3   8   9       21.65       21.21      9.34 o
  -2   8   9        6.78        7.26      9.22 o
  -1   8   9       16.66       16.35      7.82 o
   0   8   9      136.81      139.97     10.49 o
   1   8   9       22.13       26.40      7.96 o
   2   8   9        2.43        3.71      8.81 o
   3   8   9        0.66        9.78     12.01 o
  -4   9   9        0.12        0.00     13.17 o
  -3   9   9       37.97       28.05     10.66 o
  -2   9   9       11.80        6.99     10.17 o
  -1   9   9       29.80       29.92      7.47 o
   0   9   9       11.94       25.08      7.65 o
   1   9   9        1.06        4.16     10.23 o
   2   9   9        2.47        2.22      9.45 o
  -3  10   9        0.17        0.00     11.93 o
  -2  10   9        2.62        0.00     12.44 o
  -1  10   9        0.35        6.69      8.28 o
   0  10   9      195.18      216.74     17.27 o
   1  10   9        1.99       15.28     13.86 o
  -1 -11  10        8.44       19.66     14.33 o
   0 -11  10        1.94        9.46      9.60 o
   1 -11  10        0.34        0.16     10.29 o
   2 -11  10        3.44        0.00     12.95 o
  -2 -10  10       22.45       44.39     15.69 o
  -1 -10  10        0.20       18.03     12.13 o
   0 -10  10       36.79       51.04     11.07 o
   1 -10  10        3.87        9.38      7.43 o
   2 -10  10       26.14       28.37     10.87 o
   3 -10  10        6.10       15.90     13.98 o
  -3  -9  10        8.33        6.13     16.71 o
  -2  -9  10       46.11       51.59     15.05 o
  -1  -9  10        2.68        3.19      9.48 o
   0  -9  10      233.84      254.67     14.43 o
   1  -9  10       17.14       15.57      7.35 o
   2  -9  10       17.97       10.30      9.08 o
   3  -9  10        2.27        0.00     11.53 o
   4  -9  10        0.13        0.00     13.37 o
  -4  -8  10        9.98        0.00     25.34 o
  -3  -8  10       14.12        0.55     14.06 o
  -2  -8  10       80.81       69.22     11.76 o
  -1  -8  10      189.03      178.06     12.30 o
   0  -8  10       15.15        9.30      6.93 o
   1  -8  10       19.56       23.66      6.99 o
   2  -8  10        1.64        0.00      9.78 o
   3  -8  10       16.97       16.63     10.03 o
   4  -8  10        8.93        0.22     12.73 o
  -4  -7  10       13.77        3.26     18.27 o
  -3  -7  10        0.88        0.00     11.20 o
  -2  -7  10      896.65      927.40     31.93 o
  -1  -7  10      237.38      236.61     10.59 o
   0  -7  10      472.13      492.65     16.93 o
   1  -7  10        0.03        4.35      5.81 o
   2  -7  10        0.38        3.16      8.19 o
   3  -7  10        2.53        3.47      8.98 o
   4  -7  10        6.65        0.00     11.81 o
   5  -7  10        9.26       18.07     13.27 o
  -5  -6  10        2.81        0.00     17.72 o
  -4  -6  10        3.15        0.00     14.88 o
  -3  -6  10      146.63      148.41     11.52 o
  -2  -6  10      142.03      134.72     13.48 o
  -1  -6  10        2.41        2.64      3.90 o
   0  -6  10        0.67        0.00      5.03 o
   1  -6  10        0.29        3.07      3.72 o
   2  -6  10       86.61       89.61      5.08 o
   3  -6  10       55.49       48.17     10.78 o
   4  -6  10        0.48       12.16      9.66 o
   5  -6  10        0.83        0.00     24.48 o
  -5  -5  10        2.59       32.85     16.49 o
  -4  -5  10        9.40        1.10     13.56 o
  -3  -5  10      117.92      118.12     11.63 o
  -2  -5  10      146.44      134.84      6.82 o
  -1  -5  10      326.92      315.38     11.25 o
   0  -5  10       22.83       24.78      4.94 o
   1  -5  10      157.89      179.93      6.73 o
   2  -5  10       66.26       72.09      6.03 o
   3  -5  10       70.10       68.07     10.19 o
   4  -5  10        0.20        1.35      9.30 o
   5  -5  10        2.56        0.00     15.17 o
  -5  -4  10       17.06        0.00     16.05 o
  -4  -4  10      278.61      281.98     23.40 o
  -3  -4  10      316.75      303.21      6.74 o
  -2  -4  10       38.54       37.55      3.18 o
  -1  -4  10        2.93        4.10      2.84 o
   0  -4  10       71.23       67.53      4.50 o
   1  -4  10        1.08        1.43      2.61 o
   2  -4  10      223.75      207.08     11.03 o
   3  -4  10        0.12        1.20      7.88 o
   4  -4  10        2.01        6.90      8.86 o
   5  -4  10        0.01        7.38      9.86 o
  -5  -3  10       35.04       10.20     15.37 o
  -4  -3  10      260.33      255.79     15.29 o
  -3  -3  10      121.00      112.86      9.84 o
  -2  -3  10       75.78       76.23      3.92 o
  -1  -3  10     4633.07     5121.49     45.45 o
   0  -3  10      640.76      636.36     11.00 o
   1  -3  10       90.54       91.14      3.50 o
   2  -3  10      124.97      128.12      8.53 o
   3  -3  10       43.99       34.06      7.40 o
   4  -3  10        3.34        5.02      7.88 o
   5  -3  10        0.00        5.03     10.60 o
   6  -3  10        6.44        6.03     13.32 o
  -6  -2  10        0.27        0.00     16.72 o
  -5  -2  10       23.36       28.97      8.83 o
  -4  -2  10      222.23      229.69     15.63 o
  -3  -2  10        6.12        6.02      5.06 o
  -2  -2  10     3160.78     3439.13     44.11 o
  -1  -2  10        8.05        9.40      2.63 o
   0  -2  10       44.56       40.49      3.29 o
   1  -2  10      124.33      126.41      4.02 o
   2  -2  10      159.69      164.49      7.82 o
   3  -2  10       95.67       90.37      8.65 o
   4  -2  10        0.63        1.74      4.31 o
   5  -2  10        0.94        0.00      9.28 o
   6  -2  10        0.03        3.60     12.59 o
  -6  -1  10        1.56       16.69     15.40 o
  -5  -1  10       53.95       50.70     13.59 o
  -4  -1  10       33.52       37.37      6.81 o
  -3  -1  10       25.73       27.19      5.11 o
  -2  -1  10      781.47      835.76     13.85 o
  -1  -1  10      163.88      162.59      7.20 o
   0  -1  10      398.23      412.71      6.71 o
   1  -1  10       67.76       75.34      3.30 o
   2  -1  10      131.74      123.88      4.71 o
   3  -1  10       35.78       28.59      3.90 o
   4  -1  10        5.37        6.65      3.80 o
   5  -1  10        0.68        5.96      8.30 o
   6  -1  10        0.42        0.00     14.60 o
  -6   0  10        0.95        0.00     13.69 o
  -5   0  10       22.57       30.92     13.53 o
  -4   0  10      102.77      100.37     10.12 o
  -3   0  10        3.99        2.40      2.78 o
  -2   0  10      721.92      771.32     17.44 o
  -1   0  10        2.77        7.31      2.02 o
   0   0  10       47.84       48.64      2.76 o
   1   0  10      127.95      122.85      3.86 o
   2   0  10     1243.52     1337.40     14.45 o
   3   0  10        0.00        0.20      3.14 o
   4   0  10        0.57        2.38      5.19 o
   5   0  10        0.09        1.33      6.56 o
   6   0  10        0.08       11.11     20.55 o
  -6   1  10        0.03        0.00     13.78 o
  -5   1  10       76.06      115.96     21.18 o
  -4   1  10        2.69        1.38      5.98 o
  -3   1  10        1.51        1.78      4.41 o
  -2   1  10        0.00        0.00      2.81 o
  -1   1  10      216.66      226.64      4.86 o
   0   1  10        1.61        3.45      2.06 o
   1   1  10       40.21       36.66      2.52 o
   2   1  10       79.94       76.49      4.08 o
   3   1  10       51.71       56.69      4.48 o
   4   1  10        1.72        3.28      5.00 o
   5   1  10       61.62       62.56      8.10 o
  -6   2  10       19.75        8.53     16.82 o
  -5   2  10       82.75      102.72     39.01 o
  -4   2  10        1.79        4.67      4.82 o
  -3   2  10       48.83       41.70      3.78 o
  -2   2  10      128.60      146.87      6.29 o
  -1   2  10     2203.20     2217.87     22.80 o
   0   2  10      390.00      398.68      6.84 o
   1   2  10      437.08      436.80      6.99 o
   2   2  10       69.31       69.54      3.68 o
   3   2  10       22.16       20.24      3.00 o
   4   2  10        4.76        0.41      4.84 o
   5   2  10        8.71       11.00      7.95 o
  -6   3  10        4.56        8.42     18.16 o
  -5   3  10       16.37       32.29     11.36 o
  -4   3  10       38.58       43.68      7.14 o
  -3   3  10      226.93      233.13     12.79 o
  -2   3  10     5634.49     5871.97     60.72 o
  -1   3  10       66.14       61.36      4.48 o
   0   3  10        0.62        1.01      3.28 o
   1   3  10      381.46      373.25      6.76 o
   2   3  10        0.01        2.24      2.28 o
   3   3  10        1.23        0.00      2.52 o
   4   3  10        2.33        5.09      6.04 o
   5   3  10       15.75        8.60     12.39 o
  -6   4  10        2.80        0.00     23.97 o
  -5   4  10       31.86       44.58     11.97 o
  -4   4  10        1.88        0.00      8.35 o
  -3   4  10       14.68       11.63      7.67 o
  -2   4  10      264.83      280.47     15.01 o
  -1   4  10      295.09      342.19     11.04 o
   0   4  10      122.86      129.78      7.63 o
   1   4  10       52.18       53.77      4.55 o
   2   4  10       55.09       53.86      4.28 o
   3   4  10        7.52        1.45      6.31 o
   4   4  10        0.88        0.22      7.84 o
   5   4  10        9.24       20.34     15.40 o
  -5   5  10        3.70        4.11     12.05 o
  -4   5  10        0.68        6.33      9.37 o
  -3   5  10        2.26        0.00      7.76 o
  -2   5  10       29.80       27.95      7.70 o
  -1   5  10      137.66      140.95     10.97 o
   0   5  10       46.07       44.31      6.26 o
   1   5  10       14.39       10.69      3.65 o
   2   5  10       41.70       37.96      7.11 o
   3   5  10        1.85        3.56      5.54 o
   4   5  10       23.72       10.78     10.14 o
   5   5  10       24.25       38.48     16.20 o
  -5   6  10        0.53        4.81     10.99 o
  -4   6  10        4.63       10.01      9.69 o
  -3   6  10        2.98        0.00      8.32 o
  -2   6  10        8.23        5.31      8.49 o
  -1   6  10       38.39       26.65      7.23 o
   0   6  10       29.71       21.87      5.36 o
   1   6  10       15.80       11.44      3.61 o
   2   6  10        6.15       10.26      6.43 o
   3   6  10        1.55        1.58      7.48 o
   4   6  10        0.09        9.19     11.57 o
  -5   7  10       10.29        2.61     12.44 o
  -4   7  10        1.38        0.00      9.97 o
  -3   7  10      102.72      120.34     12.22 o
  -2   7  10      237.43      236.68     16.04 o
  -1   7  10      199.99      191.88     24.29 o
   0   7  10       36.38       23.92      5.97 o
   1   7  10        0.01        0.00      5.00 o
   2   7  10        0.01        0.00      6.63 o
   3   7  10       10.01        2.54     11.04 o
   4   7  10       50.93       56.97     17.36 o
  -4   8  10        4.88        0.00     12.15 o
  -3   8  10        8.67        1.31      9.93 o
  -2   8  10      170.26      173.55     14.97 o
  -1   8  10      139.23      141.24     16.66 o
   0   8  10        2.93       13.30      6.77 o
   1   8  10        3.03        0.00      8.43 o
   2   8  10       23.88       15.33      9.15 o
   3   8  10        0.18        0.00     11.28 o
  -4   9  10        4.17        0.48     12.12 o
  -3   9  10       64.54       66.82     11.13 o
  -2   9  10       50.52       45.59     10.74 o
  -1   9  10       47.75       54.45      8.58 o
   0   9  10        2.82        0.54      7.71 o
   1   9  10       21.38       22.70     10.45 o
   2   9  10        9.42        1.23      9.15 o
  -3  10  10        0.09        0.00     12.56 o
  -2  10  10        8.76       10.42     12.40 o
  -1  10  10        7.73       12.38      9.18 o
   0  10  10      101.87      147.33     15.21 o
   1  10  10        5.65        8.79     13.57 o
   0 -11  11        0.02        3.72      9.36 o
   1 -11  11       20.91       28.49     11.19 o
  -2 -10  11       22.86       32.27     16.61 o
  -1 -10  11        8.15        5.60     13.18 o
   0 -10  11        0.27        0.73      9.00 o
   1 -10  11        3.52       10.58      8.57 o
   2 -10  11        1.15        0.45      9.49 o
   3 -10  11        0.29        1.41     12.11 o
  -3  -9  11        0.81        9.59     16.83 o
  -2  -9  11        9.65        9.63     17.43 o
  -1  -9  11        2.99        0.00      9.38 o
   0  -9  11       75.05       67.91      9.31 o
   1  -9  11        7.70        8.89      7.40 o
   2  -9  11        1.70        0.00     11.54 o
   3  -9  11        3.43        6.64     10.75 o
   4  -9  11        0.57        0.00     12.61 o
  -4  -8  11        2.97        0.00     22.37 o
  -3  -8  11       14.32       33.34     14.24 o
  -2  -8  11       76.27       69.47     11.75 o
  -1  -8  11       26.48       24.18      7.25 o
   0  -8  11        8.42        0.00      7.09 o
   1  -8  11       16.32       17.22      6.18 o
   2  -8  11        6.13        1.22      9.71 o
   3  -8  11        2.35        4.28     10.12 o
   4  -8  11        1.17        7.12     11.95 o
  -4  -7  11        0.87        1.51     20.00 o
  -3  -7  11       50.88       59.24     12.00 o
  -2  -7  11      350.42      349.13     20.40 o
  -1  -7  11       28.04       30.32      4.74 o
   0  -7  11      656.79      644.91     19.90 o
   1  -7  11        0.26        0.00      5.47 o
   2  -7  11        1.48        0.00      9.20 o
   3  -7  11        7.98        8.27     10.47 o
   4  -7  11        0.00        0.00     10.68 o
   5  -7  11        2.75        9.70     14.47 o
  -5  -6  11        0.58        3.69     17.48 o
  -4  -6  11        0.07       10.21     14.56 o
  -3  -6  11       27.42       24.39      8.93 o
  -2  -6  11       57.36       64.08     11.32 o
  -1  -6  11        3.09        3.33      3.81 o
   0  -6  11      237.28      240.95     11.46 o
   1  -6  11        2.96        5.45      3.77 o
   2  -6  11       14.00        9.69      3.68 o
   3  -6  11       46.17       24.80      9.78 o
   4  -6  11        6.26        8.35      9.42 o
   5  -6  11        2.50        5.71     19.12 o
  -5  -5  11        1.04        4.34     17.22 o
  -4  -5  11       27.59       26.11      8.87 o
  -3  -5  11       61.48       70.84     10.05 o
  -2  -5  11       38.66       37.35      7.08 o
  -1  -5  11      219.35      225.64      8.63 o
   0  -5  11        0.00        1.58      4.58 o
   1  -5  11       10.28        8.94      3.60 o
   2  -5  11      146.80      133.28     11.53 o
   3  -5  11        9.27        4.18      8.07 o
   4  -5  11        0.19        0.67      7.60 o
   5  -5  11        0.27       11.05     16.26 o
  -5  -4  11        8.15        3.35     16.68 o
  -4  -4  11      240.89      201.80     14.81 o
  -3  -4  11      395.92      393.10     13.81 o
  -2  -4  11        8.21        7.12      2.91 o
  -1  -4  11      236.23      254.67      7.67 o
   0  -4  11      129.93      142.74      6.04 o
   1  -4  11        0.65        0.00      2.80 o
   2  -4  11       95.41       93.84      7.63 o
   3  -4  11      281.28      258.39     13.46 o
   4  -4  11       10.19       20.76      7.75 o
   5  -4  11        2.99       11.77     10.18 o
  -5  -3  11        0.17        5.39     19.38 o
  -4  -3  11       42.92       46.09      9.12 o
  -3  -3  11       71.32       69.13      8.56 o
  -2  -3  11       31.19       33.23      3.59 o
  -1  -3  11     2749.27     2916.46     32.47 o
   0  -3  11       27.98       30.34      3.25 o
   1  -3  11      121.22      116.52      3.28 o
   2  -3  11       62.86       53.27      5.13 o
   3  -3  11        5.26        7.76      7.38 o
   4  -3  11        6.23        4.46      7.55 o
   5  -3  11       12.31       26.69     11.22 o
  -6  -2  11        1.66        0.00     15.91 o
  -5  -2  11       19.25       15.33      7.70 o
  -4  -2  11        7.29        6.29      7.82 o
  -3  -2  11       31.93       36.83      5.70 o
  -2  -2  11      478.33      497.23     16.74 o
  -1  -2  11        0.11        0.64      2.82 o
   0  -2  11       81.42       83.42      4.18 o
   1  -2  11       78.47       76.80      3.14 o
   2  -2  11       15.89       15.07      3.92 o
   3  -2  11       90.51       82.76      4.87 o
   4  -2  11        5.01        2.69      4.51 o
   5  -2  11        3.34        5.02      8.86 o
   6  -2  11        0.16        0.00     11.88 o
  -6  -1  11        0.33        0.00     16.26 o
  -5  -1  11       11.89        8.24      9.97 o
  -4  -1  11       47.49       40.11      7.05 o
  -3  -1  11        4.16        6.79      4.43 o
  -2  -1  11       31.68       38.30      4.06 o
  -1  -1  11        0.92        1.13      3.16 o
   0  -1  11      495.74      506.02      7.43 o
   1  -1  11      190.80      211.82      7.05 o
   2  -1  11     2527.61     2378.45     38.77 o
   3  -1  11      118.40      126.55      6.82 o
   4  -1  11        0.01        0.72      3.99 o
   5  -1  11        3.37        8.52      8.20 o
   6  -1  11        0.56        0.00     16.51 o
  -6   0  11        1.79       10.00     14.53 o
  -5   0  11       11.19       24.20     12.47 o
  -4   0  11       24.51       20.11      3.05 o
  -3   0  11        3.67        3.04      3.23 o
  -2   0  11      972.70     1086.08     17.15 o
  -1   0  11      381.47      341.84      6.22 o
   0   0  11       53.12       49.93      2.91 o
   1   0  11      138.32      152.29      5.48 o
   2   0  11     7340.96     7559.48     34.93 o
   3   0  11        2.19        2.33      3.38 o
   4   0  11        1.57        0.00      5.10 o
   5   0  11        0.78        0.00      8.27 o
  -6   1  11        0.15        5.13     14.52 o
  -5   1  11      581.86      576.20     36.50 o
  -4   1  11       86.94       76.48     16.19 o
  -3   1  11      149.41      150.62     11.11 o
  -2   1  11      180.43      188.58      5.96 o
  -1   1  11      183.36      168.73      4.11 o
   0   1  11       26.40       31.26      2.82 o
   1   1  11      600.61      611.49      9.40 o
   2   1  11       50.99       50.67      3.80 o
   3   1  11       27.42       24.53      3.27 o
   4   1  11        3.21        0.85      5.01 o
   5   1  11        6.52        7.82      7.45 o
  -6   2  11        4.68       21.91     16.93 o
  -5   2  11      720.85      651.59     52.78 o
  -4   2  11        0.23        0.00      4.02 o
  -3   2  11      139.89      139.55      8.54 o
  -2   2  11       14.18       17.07      3.67 o
  -1   2  11     1747.71     1792.09     30.26 o
   0   2  11       83.57       86.08      4.10 o
   1   2  11        0.14        1.06      2.41 o
   2   2  11      689.60      701.15     11.50 o
   3   2  11        0.65        2.50      2.83 o
   4   2  11        2.33        3.71      4.89 o
   5   2  11        8.77        7.95      8.21 o
  -6   3  11        0.05       16.54     16.55 o
  -5   3  11        3.54        2.36     10.83 o
  -4   3  11       96.63      109.50      8.24 o
  -3   3  11        4.96        3.67      7.08 o
  -2   3  11       61.71       61.13      6.66 o
  -1   3  11       69.55       76.23      5.35 o
   0   3  11      204.76      212.35      7.11 o
   1   3  11       16.52       14.77      2.64 o
   2   3  11      171.81      166.01      5.74 o
   3   3  11        2.63        0.00      6.48 o
   4   3  11        0.01        3.01      6.16 o
   5   3  11      108.87       98.58     11.61 o
  -6   4  11        3.44        0.00     20.56 o
  -5   4  11       77.86       60.37     12.80 o
  -4   4  11        3.49        0.00      8.83 o
  -3   4  11        0.18        0.00      7.53 o
  -2   4  11      212.27      207.60     11.57 o
  -1   4  11      589.90      622.85     14.18 o
   0   4  11       40.35       50.84      6.26 o
   1   4  11       39.42       28.21      3.87 o
   2   4  11      201.12      192.23      7.57 o
   3   4  11        0.01        0.00      6.45 o
   4   4  11        6.22        7.67      7.96 o
   5   4  11        1.04        7.20     15.25 o
  -5   5  11       31.03       36.92     12.27 o
  -4   5  11        2.64        0.00      9.54 o
  -3   5  11        9.07        4.90      7.93 o
  -2   5  11      983.68     1050.97     27.10 o
  -1   5  11      293.88      329.83     18.86 o
   0   5  11       70.27       74.33      7.24 o
   1   5  11        7.10        5.91      3.75 o
   2   5  11        0.47        2.25      6.25 o
   3   5  11        1.57        0.31      5.75 o
   4   5  11        2.65        0.00     10.50 o
  -5   6  11        4.65        2.72     11.25 o
  -4   6  11        0.93        0.00      9.41 o
  -3   6  11        0.57        0.00      8.06 o
  -2   6  11       68.17       61.83     10.00 o
  -1   6  11        1.94        0.00      7.27 o
   0   6  11      128.46      122.90      9.37 o
   1   6  11       77.96       57.53      4.77 o
   2   6  11       14.18       14.96      6.63 o
   3   6  11        3.98        9.07     10.46 o
   4   6  11        4.72       10.82     11.97 o
  -5   7  11        6.07        2.20     12.14 o
  -4   7  11        0.00        0.00     10.25 o
  -3   7  11        1.51        6.17      8.79 o
  -2   7  11       10.47        3.27      9.41 o
  -1   7  11        0.65        0.00      9.70 o
   0   7  11       19.79       10.91      5.80 o
   1   7  11        0.02        0.73      4.93 o
   2   7  11        0.35        5.67      7.22 o
   3   7  11        5.42        5.73     10.89 o
   4   7  11       38.26       43.18     18.09 o
  -4   8  11        6.83        0.00     12.30 o
  -3   8  11        0.31        0.25     10.21 o
  -2   8  11      126.79      142.36     13.53 o
  -1   8  11       66.22       75.59     14.14 o
   0   8  11       79.14       85.78      8.90 o
   1   8  11       25.00       32.05      8.66 o
   2   8  11        1.07        7.09     10.48 o
   3   8  11        4.24       13.36     12.52 o
  -4   9  11        0.09        0.00     13.37 o
  -3   9  11       26.06       40.30     11.33 o
  -2   9  11       21.24       16.89     10.38 o
  -1   9  11        6.11        0.00      9.38 o
   0   9  11        2.42        0.00      7.74 o
   1   9  11        6.10        6.04      9.25 o
   2   9  11        1.13        4.87     10.19 o
  -3  10  11        6.80        0.00     12.74 o
  -2  10  11        2.53        7.45     11.73 o
  -1  10  11        5.88        0.00      8.74 o
   0  10  11        0.87        8.62     11.61 o
   1  10  11       14.41        3.04     11.20 o
   0 -11  12        0.04        0.69      9.59 o
   1 -11  12        9.39       21.17     10.42 o
  -2 -10  12       12.98       13.76     16.06 o
  -1 -10  12        6.35        9.48     12.50 o
   0 -10  12        0.01        2.42      9.29 o
   1 -10  12       11.71       17.28      8.51 o
   2 -10  12       27.58       11.90     10.38 o
   3 -10  12        0.48        0.00     12.21 o
  -3  -9  12       15.94       13.31     17.66 o
  -2  -9  12        7.01        5.32     14.31 o
  -1  -9  12       41.23       34.26      9.54 o
   0  -9  12        9.01       12.29      7.60 o
   1  -9  12        0.52        4.14      7.33 o
   2  -9  12       22.99       26.81     10.86 o
   3  -9  12        1.36        6.46      9.84 o
   4  -9  12        1.41        0.00     13.09 o
  -4  -8  12        6.49       18.65     22.56 o
  -3  -8  12        9.20       18.09     14.45 o
  -2  -8  12       90.30       98.81     15.39 o
  -1  -8  12       27.41       22.37      7.23 o
   0  -8  12       24.59       21.92      7.44 o
   1  -8  12        3.66       15.44      6.27 o
   2  -8  12        2.40        6.22      8.83 o
   3  -8  12        3.06        3.61     11.27 o
   4  -8  12        4.18       70.11     11.76 o
  -4  -7  12        4.34        8.54     17.51 o
  -3  -7  12       73.55       56.29     12.26 o
  -2  -7  12        4.52        9.30      9.78 o
  -1  -7  12      905.50      894.85     27.96 o
   0  -7  12      826.95      799.12     19.90 o
   1  -7  12       12.10        8.27      5.33 o
   2  -7  12        3.71        0.00      8.05 o
   3  -7  12        4.91        0.00      9.53 o
   4  -7  12        0.65        4.78      9.46 o
   5  -7  12        4.45        7.66     17.12 o
  -5  -6  12        0.87        6.86     17.35 o
  -4  -6  12        0.49        2.93     10.74 o
  -3  -6  12        0.80       10.07      8.68 o
  -2  -6  12      986.09      962.39     32.47 o
  -1  -6  12      431.58      416.29     11.91 o
   0  -6  12      141.19      149.82     11.05 o
   1  -6  12        0.91        1.20      4.08 o
   2  -6  12       41.36       36.19      3.58 o
   3  -6  12       27.57       28.60      8.84 o
   4  -6  12        0.26        5.04      8.89 o
   5  -6  12        2.59       20.98     19.87 o
  -5  -5  12        5.46       11.65     17.78 o
  -4  -5  12      131.57      122.21     12.72 o
  -3  -5  12        7.79        8.49      8.25 o
  -2  -5  12      260.29      269.57     12.17 o
  -1  -5  12       40.09       38.11      3.97 o
   0  -5  12      766.12      706.00     14.62 o
   1  -5  12       88.12       76.32      5.30 o
   2  -5  12      186.59      191.37     11.90 o
   3  -5  12        6.19       13.14      7.82 o
   4  -5  12        1.70        7.12      8.16 o
   5  -5  12        1.80       18.09     16.93 o
  -5  -4  12       32.98       18.21     15.71 o
  -4  -4  12      115.36       97.89     11.57 o
  -3  -4  12      545.77      558.55     17.74 o
  -2  -4  12       17.61       14.34      4.21 o
  -1  -4  12      791.96      811.94     19.10 o
   0  -4  12       45.95       43.41      4.12 o
   1  -4  12        6.39       16.63      3.01 o
   2  -4  12      145.22      135.12      9.39 o
   3  -4  12      520.52      499.10     20.37 o
   4  -4  12       11.14       19.41      8.95 o
   5  -4  12        0.72        1.48     11.41 o
  -5  -3  12       28.06       11.96     14.15 o
  -4  -3  12      272.33      273.24     16.23 o
  -3  -3  12       26.72       27.82      7.46 o
  -2  -3  12      117.40      105.66      5.63 o
  -1  -3  12     1618.87     1773.75     32.56 o
   0  -3  12      579.41      581.80      9.83 o
   1  -3  12      337.95      330.90      6.76 o
   2  -3  12        1.29        2.68      3.45 o
   3  -3  12       18.56       16.45      8.33 o
   4  -3  12        4.01        0.00      7.70 o
   5  -3  12        0.64        5.05     10.36 o
  -6  -2  12        0.14        0.00     14.73 o
  -5  -2  12       16.33       17.62      8.18 o
  -4  -2  12     1503.46     1631.72     40.93 o
  -3  -2  12       70.37       76.89      7.15 o
  -2  -2  12        0.10        0.31      3.16 o
  -1  -2  12       14.73       15.94      3.71 o
   0  -2  12       19.21       19.15      2.99 o
   1  -2  12      111.20      113.86      3.76 o
   2  -2  12       31.14       30.14      4.37 o
   3  -2  12        6.61        4.49      2.87 o
   4  -2  12        0.27        0.00      4.18 o
   5  -2  12        0.00        0.59      8.91 o
  -6  -1  12        0.08        0.00     17.49 o
  -5  -1  12        3.93        0.00     10.49 o
  -4  -1  12      155.37      169.52     13.49 o
  -3  -1  12       12.04        8.50      4.34 o
  -2  -1  12      231.76      223.92      7.78 o
  -1  -1  12        5.28        4.15      3.48 o
   0  -1  12       28.57       28.91      2.71 o
   1  -1  12     1160.56     1187.21     15.34 o
   2  -1  12      216.29      208.92      6.21 o
   3  -1  12       25.62       31.03      4.61 o
   4  -1  12        9.84        9.46      4.16 o
   5  -1  12        0.02       10.88      8.16 o
  -6   0  12        0.54        0.00     13.08 o
  -5   0  12        1.97       13.12     14.45 o
  -4   0  12        0.16        4.88      8.29 o
  -3   0  12       59.84       56.40      5.79 o
  -2   0  12     1213.86     1350.16     24.04 o
  -1   0  12       13.34       19.73      3.00 o
   0   0  12      437.18      451.91      7.54 o
   1   0  12       13.75       11.38      2.56 o
   2   0  12      124.18      148.03      6.13 o
   3   0  12       41.73       63.70      4.94 o
   4   0  12        0.36       11.98      5.90 o
   5   0  12        0.98        0.30      7.91 o
  -6   1  12        2.75        0.09     14.64 o
  -5   1  12      235.75      288.80     22.29 o
  -4   1  12        5.72        3.26     10.50 o
  -3   1  12      341.23      355.96     13.06 o
  -2   1  12        0.57        2.99      3.31 o
  -1   1  12      948.58     1084.94     18.07 o
   0   1  12       41.68       42.00      3.07 o
   1   1  12      166.49      175.61      5.70 o
   2   1  12      174.02      185.92      6.07 o
   3   1  12        6.80        9.09      3.69 o
   4   1  12        7.51        8.30      5.11 o
   5   1  12        0.65        0.00      7.30 o
  -6   2  12        0.42        0.00     18.95 o
  -5   2  12       32.01       34.30     15.17 o
  -4   2  12       27.02       28.29      9.47 o
  -3   2  12      216.49      202.92      9.75 o
  -2   2  12      171.78      191.93      7.08 o
  -1   2  12       42.19       40.02      3.54 o
   0   2  12      225.77      239.40      6.94 o
   1   2  12       32.36       30.32      3.35 o
   2   2  12     1014.86      904.50     14.27 o
   3   2  12        0.08        1.78      3.22 o
   4   2  12        0.01        2.79      5.99 o
   5   2  12        2.70        0.00      8.32 o
  -6   3  12        0.58        2.84     20.02 o
  -5   3  12       31.14       17.69     11.41 o
  -4   3  12       17.07       17.71     11.13 o
  -3   3  12      337.28      341.23     15.32 o
  -2   3  12      209.07      222.68      8.08 o
  -1   3  12      125.16      137.61      6.79 o
   0   3  12      435.45      476.22     10.41 o
   1   3  12       11.34        9.04      2.95 o
   2   3  12      137.27      121.39      5.34 o
   3   3  12       15.94       13.49      7.00 o
   4   3  12        0.03        0.54      7.74 o
   5   3  12      100.15      103.46     12.44 o
  -6   4  12        8.42       21.39     21.08 o
  -5   4  12       15.40        0.87     12.52 o
  -4   4  12        9.18       11.29      8.22 o
  -3   4  12       73.96       82.03      9.79 o
  -2   4  12      108.47      133.28      8.69 o
  -1   4  12      306.95      340.51     10.85 o
   0   4  12        0.00       12.61      5.09 o
   1   4  12      156.47      166.32      6.09 o
   2   4  12        5.73        7.94      2.71 o
   3   4  12        1.54        0.00      7.27 o
   4   4  12        1.08        7.18      7.53 o
   5   4  12        0.04        0.00     12.78 o
  -5   5  12        3.75        5.76     10.82 o
  -4   5  12       37.58       26.26      8.83 o
  -3   5  12        9.94        8.52      7.37 o
  -2   5  12     1872.19     1851.78     33.21 o
  -1   5  12        7.03        7.86      6.72 o
   0   5  12       80.69       88.09      8.83 o
   1   5  12       32.68       39.06      4.57 o
   2   5  12      102.50      110.63      9.71 o
   3   5  12        0.11        2.31      5.95 o
   4   5  12        0.00       11.76     12.65 o
  -5   6  12        0.14        0.00     11.02 o
  -4   6  12        6.85        0.72      9.46 o
  -3   6  12        7.60        2.98      8.54 o
  -2   6  12      235.51      223.91     14.86 o
  -1   6  12      145.31      171.00     12.62 o
   0   6  12      263.13      275.64     11.72 o
   1   6  12        9.20        4.03      4.27 o
   2   6  12       31.66       23.86      7.43 o
   3   6  12        0.98        1.27      9.36 o
   4   6  12        1.26        6.89     12.94 o
  -5   7  12        5.42        2.48     12.68 o
  -4   7  12        0.49        0.11     10.87 o
  -3   7  12       26.69       27.05      9.31 o
  -2   7  12      194.72      184.77     14.64 o
  -1   7  12      732.44      707.75     28.54 o
   0   7  12        0.44        0.17      5.94 o
   1   7  12       62.01       69.02      7.33 o
   2   7  12        1.62        4.69      7.54 o
   3   7  12        0.01        0.00     11.15 o
  -4   8  12        1.03        2.58     11.84 o
  -3   8  12        4.41       15.38     10.20 o
  -2   8  12       35.73       43.86     11.16 o
  -1   8  12        5.72        4.77      8.16 o
   0   8  12       72.91       86.69      8.57 o
   1   8  12      220.03      205.87     13.65 o
   2   8  12        4.87        7.36     10.67 o
   3   8  12        4.69        1.54     13.05 o
  -3   9  12        2.87        3.07     11.43 o
  -2   9  12        5.37        5.60     10.67 o
  -1   9  12        3.75       12.17      9.28 o
   0   9  12        6.23        0.00      7.98 o
   1   9  12        8.39        5.43      8.75 o
   2   9  12       11.92       22.08      9.93 o
  -2  10  12        0.93        5.00     12.01 o
  -1  10  12        0.25        8.37      8.54 o
   0  10  12       11.63       21.43     11.86 o
   1  10  12        2.46        0.00     11.07 o
   0 -11  13        9.20       12.46     10.67 o
   1 -11  13       20.52       37.64     10.60 o
  -2 -10  13        6.37        5.93     17.91 o
  -1 -10  13        3.65       10.04     12.75 o
   0 -10  13        2.99       21.90      9.38 o
   1 -10  13       14.52       14.50     10.30 o
   2 -10  13       10.91        8.56     10.62 o
   3 -10  13        3.24        2.28     12.38 o
  -3  -9  13       15.04       34.46     17.98 o
  -2  -9  13       16.43       16.68     15.32 o
  -1  -9  13       61.74       60.26     11.04 o
   0  -9  13       30.07       31.38      7.84 o
   1  -9  13       32.97       29.11      7.66 o
   2  -9  13       16.23       13.28     10.72 o
   3  -9  13        1.86        8.22     10.53 o
  -3  -8  13       19.04       26.17     14.48 o
  -2  -8  13       97.11      123.24     15.06 o
  -1  -8  13        2.13        9.34      7.27 o
   0  -8  13        6.46        2.09      6.46 o
   1  -8  13       21.46       11.93      6.33 o
   2  -8  13        1.30        0.00      9.10 o
   3  -8  13        0.67        0.00      9.65 o
   4  -8  13        2.91        0.00     12.00 o
  -4  -7  13        2.56       15.89     17.01 o
  -3  -7  13       15.83        6.93     11.36 o
  -2  -7  13        7.72       11.79     10.26 o
  -1  -7  13       96.49      101.75      9.94 o
   0  -7  13       37.42       34.85      6.55 o
   1  -7  13       17.92       15.66      5.37 o
   2  -7  13        0.00       10.05      7.48 o
   3  -7  13        1.01        0.00      9.90 o
   4  -7  13        0.29        5.30     10.40 o
  -4  -6  13        0.61        1.33     16.47 o
  -3  -6  13        5.38       10.24     11.03 o
  -2  -6  13      761.97      708.81     22.01 o
  -1  -6  13      185.71      169.55      7.34 o
   0  -6  13       95.87       95.84      8.21 o
   1  -6  13        5.08        0.00      4.12 o
   2  -6  13        1.38        7.95      7.27 o
   3  -6  13        6.84       16.64      8.53 o
   4  -6  13        0.74        0.00      9.50 o
   5  -6  13        0.01        8.18     18.23 o
  -5  -5  13        1.38        3.47     35.51 o
  -4  -5  13       15.73       26.65      9.19 o
  -3  -5  13      107.94      107.16      7.30 o
  -2  -5  13       49.10       51.76      5.99 o
  -1  -5  13        2.64        2.94      3.57 o
   0  -5  13     1239.87     1213.09     25.11 o
   1  -5  13       25.39       27.07      4.07 o
   2  -5  13        0.68        2.74      3.34 o
   3  -5  13        0.00        2.46      7.36 o
   4  -5  13        0.23       14.81      9.65 o
   5  -5  13        0.00        0.19     13.90 o
  -5  -4  13        1.42       15.27     18.52 o
  -4  -4  13        0.39        3.90      9.82 o
  -3  -4  13      257.99      278.11     11.63 o
  -2  -4  13       39.74       38.25      4.84 o
  -1  -4  13      671.60      683.13     17.37 o
   0  -4  13       71.82       70.63      4.40 o
   1  -4  13        1.67        3.58      2.80 o
   2  -4  13       13.18       12.86      4.26 o
   3  -4  13      221.94      229.83     13.77 o
   4  -4  13        6.57        0.00      9.21 o
   5  -4  13        0.04        0.00     11.63 o
  -5  -3  13        2.14        0.00     17.22 o
  -4  -3  13        1.72        0.00      8.44 o
  -3  -3  13        0.38        0.00      7.21 o
  -2  -3  13      180.61      170.45      7.34 o
  -1  -3  13       15.20       19.73      4.24 o
   0  -3  13      463.45      455.86      9.90 o
   1  -3  13       92.22      101.62      5.60 o
   2  -3  13      333.37      317.50      9.20 o
   3  -3  13        0.96        6.66      8.42 o
   4  -3  13        0.00        0.00      7.59 o
   5  -3  13        0.98        0.00      9.96 o
  -6  -2  13        0.16        0.72     16.27 o
  -5  -2  13        0.92        4.42      8.53 o
  -4  -2  13      634.88      698.63     29.14 o
  -3  -2  13      404.72      437.37     14.34 o
  -2  -2  13        6.56        7.02      3.71 o
  -1  -2  13     2135.16     2283.91     23.83 o
   0  -2  13      225.56      225.58      6.85 o
   1  -2  13       20.34       25.56      2.19 o
   2  -2  13        4.29        4.73      1.73 o
   3  -2  13       81.11       77.72      4.93 o
   4  -2  13       10.30       20.00      8.35 o
   5  -2  13        4.34        2.03      9.42 o
  -6  -1  13        0.01        6.75     16.54 o
  -5  -1  13        2.77        0.00     11.22 o
  -4  -1  13        9.53        3.96      8.46 o
  -3  -1  13        5.75        8.42      4.16 o
  -2  -1  13        3.54        3.20      3.27 o
  -1  -1  13      378.35      394.58      9.22 o
   0  -1  13      504.92      514.98     12.47 o
   1  -1  13      869.01      884.96     11.79 o
   2  -1  13      793.97      759.70     14.28 o
   3  -1  13      411.54      428.27     19.41 o
   4  -1  13       12.89        6.33      5.62 o
   5  -1  13        2.39        0.00      8.07 o
  -6   0  13        0.00        0.00     14.89 o
  -5   0  13        1.97        0.00     11.53 o
  -4   0  13        0.38        0.86     10.50 o
  -3   0  13       26.72       22.34      4.32 o
  -2   0  13      518.69      611.20     12.02 o
  -1   0  13       27.11       22.51      3.60 o
   0   0  13      463.74      479.98      7.97 o
   1   0  13        9.32        8.76      2.50 o
   2   0  13     1060.77     1089.20     14.95 o
   3   0  13       17.93       17.38      3.50 o
   4   0  13        8.10        0.00      5.55 o
   5   0  13        0.00        5.59      8.11 o
  -6   1  13        3.12        8.97     13.04 o
  -5   1  13       18.11       28.17     12.59 o
  -4   1  13      203.80      214.18     16.72 o
  -3   1  13       89.76      102.37      7.61 o
  -2   1  13      184.09      182.07      7.48 o
  -1   1  13     4827.85     5170.35     46.03 o
   0   1  13      389.00      386.54      7.76 o
   1   1  13       27.34       30.88      3.32 o
   2   1  13       10.54       12.83      3.28 o
   3   1  13       36.70       33.15      4.41 o
   4   1  13        7.49        5.98      6.24 o
   5   1  13        1.82        0.00      8.63 o
  -6   2  13        0.25        0.00     16.89 o
  -5   2  13       89.09       93.90     18.95 o
  -4   2  13       92.90       95.24     13.60 o
  -3   2  13      137.34      142.32     10.09 o
  -2   2  13       80.64      101.24      5.91 o
  -1   2  13      156.65      167.39      5.54 o
   0   2  13      251.79      262.93      7.57 o
   1   2  13       79.76       88.83      4.57 o
   2   2  13     1232.17     1174.59     32.46 o
   3   2  13       43.94       38.84      3.87 o
   4   2  13        2.08        0.00      5.97 o
   5   2  13        5.84       14.07      8.76 o
  -6   3  13        0.07        0.00     17.81 o
  -5   3  13       40.78       43.48     11.94 o
  -4   3  13       75.84       77.82     13.50 o
  -3   3  13      190.00      214.21     13.34 o
  -2   3  13        0.96        0.00      3.13 o
  -1   3  13      179.91      181.21      7.73 o
   0   3  13      110.46      129.35      8.08 o
   1   3  13        1.02        0.75      2.95 o
   2   3  13       20.01       22.21      3.67 o
   3   3  13        8.73        4.00      5.28 o
   4   3  13        0.27        7.86      7.91 o
   5   3  13       20.30        5.62      9.96 o
  -5   4  13       10.50        5.21     13.36 o
  -4   4  13        0.00        0.33      8.52 o
  -3   4  13      134.97      116.70     12.38 o
  -2   4  13        0.08        0.00      4.26 o
  -1   4  13       15.60       18.32      4.37 o
   0   4  13       28.53       27.59      5.24 o
   1   4  13      122.47      117.65      5.86 o
   2   4  13      218.46      207.87      7.21 o
   3   4  13        0.74        0.00      7.35 o
   4   4  13        0.62        0.00      8.20 o
   5   4  13        0.87        0.00     13.86 o
  -5   5  13        0.47        0.00     13.39 o
  -4   5  13       64.12       59.04     10.05 o
  -3   5  13        0.31        9.42      7.84 o
  -2   5  13      155.79      144.68     13.33 o
  -1   5  13       47.23       47.19      7.98 o
   0   5  13        3.59        1.76      5.22 o
   1   5  13        1.73        4.38      3.74 o
   2   5  13      183.69      180.04     11.89 o
   3   5  13        0.05        0.20      6.33 o
   4   5  13        4.10        5.68     10.64 o
  -5   6  13        3.92        7.72     11.44 o
  -4   6  13        7.20       16.24      9.54 o
  -3   6  13        3.71        0.00      8.78 o
  -2   6  13      210.95      166.71     12.86 o
  -1   6  13      175.45      168.35     14.83 o
   0   6  13      145.85      143.29      9.13 o
   1   6  13       37.37       39.82      5.89 o
   2   6  13       11.24        4.54      7.04 o
   3   6  13        0.80        0.96     10.80 o
   4   6  13        0.00        0.00     12.18 o
  -5   7  13        3.94        0.00     12.85 o
  -4   7  13        1.86        0.00     10.19 o
  -3   7  13        0.77        0.00      9.58 o
  -2   7  13      254.05      277.78     16.82 o
  -1   7  13      589.85      539.18     22.34 o
   0   7  13        1.53        0.09      6.44 o
   1   7  13        9.97       14.89      5.45 o
   2   7  13        3.87        4.04      7.53 o
   3   7  13        0.69        0.00     11.48 o
  -4   8  13        0.05        0.00     11.75 o
  -3   8  13        0.02        4.45     10.37 o
  -2   8  13       41.89       60.64      9.86 o
  -1   8  13        7.78        1.73      8.25 o
   0   8  13       29.83       36.40      7.07 o
   1   8  13      103.20      124.62     12.10 o
   2   8  13        0.01        0.00      8.99 o
   3   8  13        0.02        3.48     13.55 o
  -3   9  13        0.27        0.00     11.66 o
  -2   9  13        0.02        0.00     10.54 o
  -1   9  13        9.25        9.48      9.24 o
   0   9  13        0.23        0.00     10.94 o
   1   9  13        0.50        0.00      9.01 o
   2   9  13        0.00        0.00     11.30 o
  -2  10  13        4.10       15.27     11.60 o
  -1  10  13        0.02        1.73      9.49 o
   0  10  13        7.01        0.84     12.54 o
   1  10  13       22.13       27.24     12.28 o
  -2 -10  14        0.46        8.75     17.73 o
  -1 -10  14       10.39       20.46     10.65 o
   0 -10  14        0.63        8.23      9.68 o
   1 -10  14        3.87       12.38     10.07 o
   2 -10  14        0.59        0.00     11.50 o
  -3  -9  14        9.73       23.00     17.36 o
  -2  -9  14        4.68        0.00     15.19 o
  -1  -9  14       54.86       26.19     13.52 o
   0  -9  14        8.32       11.25      7.52 o
   1  -9  14      136.87      121.18      9.99 o
   2  -9  14        4.42        7.74     10.58 o
   3  -9  14        0.31        3.39     10.40 o
  -3  -8  14        5.73        6.08     15.69 o
  -2  -8  14       15.83        9.26     11.11 o
  -1  -8  14      152.62      145.86     11.49 o
   0  -8  14      124.93      131.95      9.89 o
   1  -8  14       18.04       21.50      6.55 o
   2  -8  14        8.59       12.77      9.04 o
   3  -8  14        1.68        1.08     10.08 o
   4  -8  14        1.17        0.00     11.39 o
  -4  -7  14        0.04        1.06     17.00 o
  -3  -7  14        4.57        8.64     10.86 o
  -2  -7  14       51.90       40.51     11.32 o
  -1  -7  14      655.01      596.98     19.75 o
   0  -7  14        0.98        0.00      5.50 o
   1  -7  14        5.05        5.35      5.17 o
   2  -7  14        6.04        0.00      7.85 o
   3  -7  14       17.19       13.76      9.32 o
   4  -7  14        0.12        0.00     10.02 o
  -4  -6  14        0.06        5.75     16.31 o
  -3  -6  14       24.01        6.85      9.08 o
  -2  -6  14       65.23       62.19      9.82 o
  -1  -6  14       74.02       74.37      6.18 o
   0  -6  14      340.58      351.22     13.75 o
   1  -6  14        0.14        2.02      4.25 o
   2  -6  14        1.80        0.09      7.54 o
   3  -6  14       52.66       52.33      9.07 o
   4  -6  14        6.65        7.82     10.21 o
   5  -6  14        0.00       16.28     19.03 o
  -5  -5  14        2.13        7.65     21.40 o
  -4  -5  14       25.12       24.88      9.43 o
  -3  -5  14        4.99        3.32      8.39 o
  -2  -5  14        1.92        6.49      6.19 o
  -1  -5  14      120.66      137.15      6.58 o
   0  -5  14     2110.82     2155.09     38.20 o
   1  -5  14        3.33        1.78      3.55 o
   2  -5  14       10.50        7.87      7.64 o
   3  -5  14        7.63        5.15      7.48 o
   4  -5  14        0.42        0.00      9.27 o
   5  -5  14        0.14       11.53     14.81 o
  -5  -4  14        6.78       21.16     19.69 o
  -4  -4  14      216.00      201.79     15.08 o
  -3  -4  14        0.96        8.31      5.09 o
  -2  -4  14       25.52       22.18      4.80 o
  -1  -4  14      195.86      207.02      8.78 o
   0  -4  14      434.73      416.41     11.26 o
   1  -4  14        0.18        1.28      2.45 o
   2  -4  14       34.23       34.97      4.83 o
   3  -4  14       86.54       92.37      9.70 o
   4  -4  14        0.35        7.65      8.74 o
   5  -4  14        0.51        0.00     10.35 o
  -5  -3  14        7.86        0.00     17.54 o
  -4  -3  14       15.11       23.47      8.41 o
  -3  -3  14      121.94      112.24      9.04 o
  -2  -3  14        0.52        3.05      3.66 o
  -1  -3  14       74.84       84.68      6.02 o
   0  -3  14      198.12      220.40      7.22 o
   1  -3  14       61.59       53.67      3.18 o
   2  -3  14      404.83      406.57     10.23 o
   3  -3  14       58.44       84.66     13.19 o
   4  -3  14        0.67        0.00      7.42 o
   5  -3  14        0.22        0.00      9.71 o
  -5  -2  14        0.05        5.64     10.00 o
  -4  -2  14       51.02       38.18      8.25 o
  -3  -2  14      157.21      190.16      9.97 o
  -2  -2  14        6.37        4.16      4.58 o
  -1  -2  14     4146.99     4566.50     47.59 o
   0  -2  14       13.68       19.32      2.70 o
   1  -2  14       28.01       32.93      2.38 o
   2  -2  14       37.96       43.75      3.19 o
   3  -2  14     1478.94     1495.75     33.92 o
   4  -2  14       33.57       26.70      6.57 o
   5  -2  14        1.79        0.00     10.06 o
  -6  -1  14        0.69        0.00     18.00 o
  -5  -1  14       35.49       39.51     11.54 o
  -4  -1  14      600.56      601.08     22.67 o
  -3  -1  14       59.95       64.47      5.87 o
  -2  -1  14        0.61        0.45      3.05 o
  -1  -1  14      676.49      719.69     13.66 o
   0  -1  14      213.15      244.86     11.46 o
   1  -1  14       16.48       18.38      2.23 o
   2  -1  14      435.68      413.47     10.79 o
   3  -1  14       66.82       60.83      5.64 o
   4  -1  14        0.89        0.00      5.58 o
   5  -1  14        0.47        5.65      8.50 o
  -6   0  14        0.04        0.00     13.50 o
  -5   0  14        6.07       23.40     16.32 o
  -4   0  14     2297.02     2366.31     76.49 o
  -3   0  14       15.23       14.46      4.46 o
  -2   0  14        0.38        4.70      3.06 o
  -1   0  14      390.07      381.60      9.43 o
   0   0  14      146.39      148.67      7.46 o
   1   0  14       24.29       27.46      3.35 o
   2   0  14       61.13       62.51      5.02 o
   3   0  14       41.29       46.97      4.40 o
   4   0  14       15.23       16.23      6.05 o
   5   0  14        0.35        0.30      9.89 o
  -6   1  14        0.00        4.14     14.97 o
  -5   1  14       62.73       54.46     13.66 o
  -4   1  14      111.18      112.42     28.83 o
  -3   1  14        2.51        0.18      4.35 o
  -2   1  14        8.05        4.29      3.45 o
  -1   1  14     1268.35     1373.21     13.19 o
   0   1  14       78.79       81.58      5.09 o
   1   1  14       84.38       85.29      5.08 o
   2   1  14       13.31        5.21      3.31 o
   3   1  14      150.46      139.77      6.80 o
   4   1  14        5.46       12.44      6.15 o
   5   1  14        0.38        0.20      9.12 o
  -6   2  14        0.49        9.19     16.58 o
  -5   2  14       75.36       56.90     17.72 o
  -4   2  14        1.17        0.00     11.04 o
  -3   2  14        0.49        0.00      6.45 o
  -2   2  14       12.59       12.20      3.62 o
  -1   2  14      624.06      655.64     10.47 o
   0   2  14     1229.66     1340.94     17.70 o
   1   2  14      112.57      121.36      5.58 o
   2   2  14        9.29       13.77      3.75 o
   3   2  14       52.84       42.50      6.12 o
   4   2  14        3.72        9.02      6.15 o
   5   2  14        1.75        0.00      8.36 o
  -6   3  14        0.26        4.51     19.91 o
  -5   3  14        6.21       13.79     13.21 o
  -4   3  14      204.66      221.43     18.95 o
  -3   3  14       31.07       25.56      6.51 o
  -2   3  14      226.71      243.74      8.37 o
  -1   3  14      902.47      926.21     22.84 o
   0   3  14        0.85        0.41      4.50 o
   1   3  14       13.93       12.71      3.38 o
   2   3  14      297.00      306.65     10.58 o
   3   3  14       28.70       29.44      5.81 o
   4   3  14        0.03        0.00      7.63 o
   5   3  14        1.23        8.42     11.13 o
  -5   4  14       40.34       43.32     15.41 o
  -4   4  14        0.23        0.00      8.56 o
  -3   4  14        2.82        1.76      7.20 o
  -2   4  14      104.03      105.57      6.85 o
  -1   4  14       94.58       94.15      6.61 o
   0   4  14      151.95      151.87      8.58 o
   1   4  14       32.26       31.92      4.68 o
   2   4  14      100.20       76.03      4.94 o
   3   4  14       29.85       28.40      7.57 o
   4   4  14        0.75        0.00      8.12 o
   5   4  14        0.11        1.68     12.56 o
  -5   5  14        4.92        1.49     13.45 o
  -4   5  14        1.09        3.04      9.61 o
  -3   5  14        5.66        0.00      7.76 o
  -2   5  14        7.18        7.57      5.19 o
  -1   5  14        7.81       10.45      5.47 o
   0   5  14       77.09       78.72      7.33 o
   1   5  14       41.81       39.19      4.52 o
   2   5  14       45.56       32.56      4.14 o
   3   5  14        2.31        1.25      8.46 o
   4   5  14       10.03       15.90     11.35 o
  -5   6  14       11.49        8.75     12.27 o
  -4   6  14        4.74        1.00     10.09 o
  -3   6  14        3.76        0.00      8.31 o
  -2   6  14       10.01       13.30      7.82 o
  -1   6  14        2.16        4.97      8.34 o
   0   6  14        0.33        3.78      5.85 o
   1   6  14      121.40      128.24      8.40 o
   2   6  14        0.18        0.00      7.72 o
   3   6  14        1.73        0.00     11.20 o
   4   6  14        0.04        0.00     11.84 o
  -4   7  14        1.49        9.48     10.39 o
  -3   7  14        9.16       18.60      9.87 o
  -2   7  14       86.62       99.79     11.85 o
  -1   7  14       20.80       38.78      8.52 o
   0   7  14       45.86       42.07      7.44 o
   1   7  14        0.92        7.62      5.52 o
   2   7  14       10.95       23.10      8.14 o
   3   7  14        2.03        5.36     11.36 o
  -4   8  14        0.48        0.00     12.15 o
  -3   8  14        6.46        7.23     10.17 o
  -2   8  14       35.00       32.50      9.86 o
  -1   8  14       48.55       40.04      9.19 o
   0   8  14       38.45       29.78      7.21 o
   1   8  14       10.51        7.00      8.48 o
   2   8  14       15.31       10.56      9.41 o
   3   8  14        4.84       18.36     12.67 o
  -3   9  14        1.42       12.20     11.94 o
  -2   9  14       24.69       19.35     10.81 o
  -1   9  14       10.80        0.00      9.52 o
   0   9  14       26.67       30.75     10.86 o
   1   9  14       46.65       26.72      9.38 o
   2   9  14       13.90        9.29     11.28 o
  -2  10  14        2.46        7.43     12.65 o
  -1  10  14        1.60        0.00     10.20 o
   0  10  14        9.78       12.68     13.38 o
  -2 -10  15       36.23       55.97     19.00 o
  -1 -10  15       13.03       14.08     11.89 o
   0 -10  15        4.42        0.00      9.83 o
   1 -10  15       19.47       37.14     11.36 o
   2 -10  15        7.69        5.35     11.97 o
  -3  -9  15        1.01        2.81     18.44 o
  -2  -9  15       22.61       12.04     15.99 o
  -1  -9  15       25.84       12.02     10.15 o
   0  -9  15       30.66       17.94      7.58 o
   1  -9  15      289.66      284.08     16.81 o
   2  -9  15        9.53        9.07     10.81 o
   3  -9  15        0.66        0.00     11.87 o
  -3  -8  15        8.89       10.72     16.23 o
  -2  -8  15       25.43       23.53     11.55 o
  -1  -8  15      114.39      121.04     13.35 o
   0  -8  15      134.62      161.67      9.86 o
   1  -8  15       34.02       26.12      6.06 o
   2  -8  15        2.64        3.45      9.40 o
   3  -8  15        1.89        2.37      9.94 o
   4  -8  15        2.56        1.77     10.84 o
  -4  -7  15        0.15        0.00     16.88 o
  -3  -7  15        2.50        0.00     11.35 o
  -2  -7  15        1.10        0.00     10.86 o
  -1  -7  15      533.33      552.79     19.07 o
   0  -7  15       40.39       40.39      6.40 o
   1  -7  15      225.42      198.86     12.62 o
   2  -7  15        3.12        0.00      7.99 o
   3  -7  15        5.11        6.89      9.17 o
   4  -7  15        1.15        1.80     10.23 o
  -4  -6  15        0.24        0.00     16.47 o
  -3  -6  15        1.01        4.09      9.97 o
  -2  -6  15       10.61       15.37      6.95 o
  -1  -6  15       38.24       31.59      4.79 o
   0  -6  15        7.23        7.60      4.98 o
   1  -6  15        0.28        0.07      4.37 o
   2  -6  15        1.33        6.77      7.46 o
   3  -6  15        0.15        0.00      8.78 o
   4  -6  15       21.03       14.88      9.70 o
   5  -6  15        1.82       11.49     20.66 o
  -5  -5  15        7.60       20.41     22.82 o
  -4  -5  15        9.66       11.11      9.14 o
  -3  -5  15       52.55       27.92      9.23 o
  -2  -5  15       32.17       23.73      6.40 o
  -1  -5  15       82.98       85.08      6.27 o
   0  -5  15       15.59       23.17      4.78 o
   1  -5  15        2.77        2.66      3.63 o
   2  -5  15       10.83       17.27      7.45 o
   3  -5  15       10.54       12.32      8.21 o
   4  -5  15        1.42        0.00      9.72 o
   5  -5  15        0.32        4.45     14.79 o
  -5  -4  15        2.52        1.12     20.41 o
  -4  -4  15       23.80       27.23      8.66 o
  -3  -4  15      155.96      150.60      9.61 o
  -2  -4  15       15.70       12.89      4.19 o
  -1  -4  15        0.01        0.00      4.96 o
   0  -4  15        0.64        3.31      3.58 o
   1  -4  15       10.15       16.29      2.67 o
   2  -4  15        0.20        3.23      4.84 o
   3  -4  15       21.05       25.54      8.31 o
   4  -4  15        0.00        0.00      8.98 o
   5  -4  15        3.86        0.40     11.02 o
  -5  -3  15        2.17        2.32      9.92 o
  -4  -3  15        3.13        6.51      7.79 o
  -3  -3  15      434.56      400.97     17.01 o
  -2  -3  15       24.79       20.98      4.21 o
  -1  -3  15       21.18       12.24      4.64 o
   0  -3  15      321.49      368.58      9.22 o
   1  -3  15       46.56       48.08      3.44 o
   2  -3  15      126.78      123.43      6.01 o
   3  -3  15        6.97       22.05     10.62 o
   4  -3  15       11.27        4.21      8.58 o
   5  -3  15        2.04        3.94      9.94 o
  -5  -2  15       25.27       35.71     10.15 o
  -4  -2  15       25.34       30.30      7.75 o
  -3  -2  15        8.27        7.10      4.95 o
  -2  -2  15      306.02      324.83     11.62 o
  -1  -2  15      597.69      676.37     23.82 o
   0  -2  15      181.83      195.53      5.66 o
   1  -2  15       54.77       54.07      3.76 o
   2  -2  15       10.94       13.36      2.56 o
   3  -2  15      324.74      296.40     11.68 o
   4  -2  15       34.23       33.83      7.07 o
   5  -2  15        0.03        0.00     10.08 o
  -6  -1  15        5.08        9.71     13.51 o
  -5  -1  15       15.06       22.58     10.60 o
  -4  -1  15        3.73        5.21      7.87 o
  -3  -1  15        0.92        3.43      3.81 o
  -2  -1  15       73.34       74.09      4.50 o
  -1  -1  15        5.71        4.27      3.77 o
   0  -1  15        0.55        3.22      4.83 o
   1  -1  15       39.95       39.41      3.96 o
   2  -1  15        3.32        4.43      3.60 o
   3  -1  15       14.67       13.34      4.11 o
   4  -1  15        5.21        0.00      7.87 o
   5  -1  15        0.04       11.58      8.77 o
  -6   0  15        0.88       12.09     15.33 o
  -5   0  15        7.37        2.71     11.44 o
  -4   0  15     1103.02     1101.59     37.10 o
  -3   0  15      123.26      121.72      8.38 o
  -2   0  15       21.79       15.92      3.51 o
  -1   0  15       27.24       23.86      2.61 o
   0   0  15       89.68       96.36      4.83 o
   1   0  15      240.42      265.49      6.91 o
   2   0  15      315.08      311.80      8.53 o
   3   0  15       23.01      172.53      9.05 o
   4   0  15        9.21        4.07      6.14 o
   5   0  15        1.09        7.09      9.63 o
  -6   1  15        1.94        7.94     13.76 o
  -5   1  15        2.89        0.00     13.49 o
  -4   1  15       18.98       22.64     15.50 o
  -3   1  15        0.06        0.00      6.62 o
  -2   1  15      273.41      299.54      9.94 o
  -1   1  15      424.15      432.14      7.55 o
   0   1  15       52.69       63.50      4.37 o
   1   1  15       74.00       83.27      5.97 o
   2   1  15      262.94      257.69      8.55 o
   3   1  15      180.68      186.97      8.88 o
   4   1  15        0.68        0.00      5.75 o
   5   1  15        0.29        0.33      9.06 o
  -6   2  15        1.59       12.17     15.03 o
  -5   2  15        8.76       10.10     17.34 o
  -4   2  15      165.39      137.53     27.48 o
  -3   2  15       95.08       99.28      8.75 o
  -2   2  15       30.04       25.25      4.99 o
  -1   2  15     1213.95     1257.53     21.19 o
   0   2  15     2019.92     2178.84     29.18 o
   1   2  15       41.57       41.88      4.74 o
   2   2  15       45.07       33.34      6.20 o
   3   2  15       20.22       23.75      5.95 o
   4   2  15        2.61        6.90      6.62 o
   5   2  15        0.00        0.00     11.90 o
  -5   3  15        1.04        1.71     12.35 o
  -4   3  15       46.30       36.80     12.21 o
  -3   3  15       58.96       58.34      7.29 o
  -2   3  15       71.04       71.03      5.43 o
  -1   3  15     6356.79     6447.16     57.04 o
   0   3  15        0.35        3.85      4.69 o
   1   3  15       67.57       61.18      4.98 o
   2   3  15       87.40       77.30      5.65 o
   3   3  15      108.51      109.45      8.29 o
   4   3  15        1.68        9.48      8.03 o
   5   3  15        0.20        8.13     11.09 o
  -5   4  15       11.27        7.49     12.65 o
  -4   4  15       17.60       16.15      9.04 o
  -3   4  15       19.60        5.61      7.33 o
  -2   4  15        1.29        0.00      4.28 o
  -1   4  15      194.61      194.49     11.54 o
   0   4  15      247.84      265.55     12.55 o
   1   4  15       38.54       37.49      4.15 o
   2   4  15      182.06      167.43      8.21 o
   3   4  15       58.85       53.16      8.90 o
   4   4  15        0.01        4.67      8.76 o
  -5   5  15        6.47        2.92     14.92 o
  -4   5  15       56.06       60.20     10.64 o
  -3   5  15        5.11        1.31      7.83 o
  -2   5  15        7.20        2.07      5.17 o
  -1   5  15        0.19        6.29      5.90 o
   0   5  15      394.88      380.19     15.92 o
   1   5  15        7.25        8.47      3.72 o
   2   5  15        1.79        2.11      4.03 o
   3   5  15        0.00        0.00      8.63 o
   4   5  15        2.07        4.99     11.54 o
  -5   6  15       26.78       22.84     11.44 o
  -4   6  15       41.21       59.92     10.11 o
  -3   6  15        1.25        0.00      8.87 o
  -2   6  15       28.10       31.73      8.61 o
  -1   6  15       39.80       46.41      7.29 o
   0   6  15       20.36       19.61      5.64 o
   1   6  15      229.99      230.64      9.97 o
   2   6  15        9.06        9.61      7.74 o
   3   6  15        0.69        4.73     10.92 o
   4   6  15        0.01        9.87     13.29 o
  -4   7  15        8.95        6.68     11.42 o
  -3   7  15        8.90        9.55      9.67 o
  -2   7  15      108.89      115.94     11.60 o
  -1   7  15      235.38      216.42     13.35 o
   0   7  15       10.54       16.65      6.62 o
   1   7  15        0.02        4.26      5.82 o
   2   7  15        0.27        0.82      8.66 o
   3   7  15        2.52        0.00     11.84 o
  -4   8  15        0.03        0.00     13.07 o
  -3   8  15        5.02        4.10     10.89 o
  -2   8  15        8.60        8.52      9.36 o
  -1   8  15      104.54      100.20     11.37 o
   0   8  15       32.83       21.48      7.41 o
   1   8  15       95.28      120.00     11.94 o
   2   8  15        0.05        8.58      9.87 o
  -3   9  15        2.28       12.75     11.95 o
  -2   9  15       44.45       48.76     11.59 o
  -1   9  15        9.79        0.00     10.02 o
   0   9  15       13.91       21.59     10.03 o
   1   9  15        5.81       17.15      9.37 o
   2   9  15        8.88       10.25     13.47 o
  -2  10  15        2.02        7.88     12.71 o
  -1  10  15        1.76        0.00      9.83 o
   0  10  15        7.20        2.45     12.42 o
  -1 -10  16        2.75       13.50     11.32 o
   0 -10  16        7.61        9.54      9.57 o
   1 -10  16        1.43        2.20     10.98 o
   2 -10  16        0.62        8.11     12.56 o
  -2  -9  16        2.74        7.16     15.86 o
  -1  -9  16        0.12        0.00     10.56 o
   0  -9  16        7.24        0.89      7.44 o
   1  -9  16       73.65       77.94     12.11 o
   2  -9  16        0.79        2.82     10.51 o
   3  -9  16        1.69        0.00     12.25 o
  -3  -8  16        0.98        0.00     24.07 o
  -2  -8  16       56.62       80.68     13.51 o
  -1  -8  16        3.72       11.70      7.23 o
   0  -8  16       17.95       16.71      6.26 o
   1  -8  16        3.69        8.62      6.38 o
   2  -8  16        0.06        0.00      8.27 o
   3  -8  16        4.12        0.00     10.66 o
   4  -8  16        0.00        5.58     11.02 o
  -4  -7  16        0.15        0.00     16.22 o
  -3  -7  16       20.09       13.57     11.43 o
  -2  -7  16       44.00       55.13     11.68 o
  -1  -7  16       17.42       21.42      6.12 o
   0  -7  16      231.24      251.56     11.63 o
   1  -7  16      393.84      358.58     13.00 o
   2  -7  16        0.08        0.00      8.37 o
   3  -7  16        0.00        3.52      9.63 o
   4  -7  16        0.12        1.07     11.61 o
  -4  -6  16        0.65        6.94     16.78 o
  -3  -6  16       19.97       24.11     10.69 o
  -2  -6  16       17.10       15.45      7.67 o
  -1  -6  16      217.46      217.76     12.49 o
   0  -6  16       12.93       13.06      4.77 o
   1  -6  16        9.11        7.43      4.53 o
   2  -6  16       11.67        9.52      7.71 o
   3  -6  16       36.97       29.68      8.77 o
   4  -6  16        6.96       10.34      9.80 o
   5  -6  16        2.98        4.71     18.50 o
  -5  -5  16        3.88        0.00     22.43 o
  -4  -5  16        9.19       10.24      9.52 o
  -3  -5  16       40.38       48.68      9.41 o
  -2  -5  16       20.23       15.06      5.91 o
  -1  -5  16        4.41        3.43      4.20 o
   0  -5  16      254.24      241.11      9.23 o
   1  -5  16        0.99        0.00      3.56 o
   2  -5  16       56.34       63.69      8.81 o
   3  -5  16      121.77      119.48     10.94 o
   4  -5  16        8.02       17.15     10.94 o
   5  -5  16        0.30        0.00     14.43 o
  -5  -4  16        2.06        0.00     19.78 o
  -4  -4  16       67.27       61.65     10.23 o
  -3  -4  16      461.75      454.30     16.02 o
  -2  -4  16       63.37       65.04      5.87 o
  -1  -4  16       70.12       68.14      7.97 o
   0  -4  16      292.58      293.34      8.58 o
   1  -4  16        0.06        0.81      2.03 o
   2  -4  16        5.57       15.50      5.07 o
   3  -4  16       25.79       17.12      9.24 o
   4  -4  16       21.37       19.75      9.58 o
   5  -4  16        5.80       18.88     11.08 o
  -5  -3  16        0.00        0.00     11.04 o
  -4  -3  16       42.33       38.41      9.70 o
  -3  -3  16       68.60       74.26      8.32 o
  -2  -3  16        1.75        6.46      4.92 o
  -1  -3  16        0.46        0.00      4.73 o
   0  -3  16     1269.94     1298.83     22.45 o
   1  -3  16      100.94       93.56      5.14 o
   2  -3  16       44.78       53.56      5.65 o
   3  -3  16       33.21       34.29      8.17 o
   4  -3  16       31.03       25.97      8.11 o
   5  -3  16        1.49        7.00     10.67 o
  -5  -2  16        9.34        2.69     10.99 o
  -4  -2  16       24.77       22.29      8.08 o
  -3  -2  16       11.77       17.93      5.08 o
  -2  -2  16      207.49      226.20     10.94 o
  -1  -2  16      337.52      357.07     11.86 o
   0  -2  16       40.80       37.52      2.97 o
   1  -2  16       20.82       21.80      3.18 o
   2  -2  16      104.59       97.27      4.28 o
   3  -2  16        0.83       15.24      7.86 o
   4  -2  16        0.04        8.57      7.05 o
   5  -2  16        1.88        2.30     10.33 o
  -5  -1  16        1.44        0.61     11.54 o
  -4  -1  16       24.70       27.67     10.07 o
  -3  -1  16       14.18       16.29      4.04 o
  -2  -1  16       82.65       85.50      8.02 o
  -1  -1  16      392.83      411.81      9.39 o
   0  -1  16       13.38       19.89      5.24 o
   1  -1  16       18.60       20.30      3.57 o
   2  -1  16        7.56       12.10      3.88 o
   3  -1  16      110.79      106.40      6.76 o
   4  -1  16       18.29       27.48      8.18 o
   5  -1  16        0.82        0.00      8.98 o
  -6   0  16        1.85        0.00     14.58 o
  -5   0  16        0.00        0.00     12.90 o
  -4   0  16      127.43       95.13     13.88 o
  -3   0  16       56.47       46.16      6.30 o
  -2   0  16       18.11       17.49      2.41 o
  -1   0  16       15.13       19.83      2.60 o
   0   0  16       97.60      111.32      7.68 o
   1   0  16      417.68      460.42      8.89 o
   2   0  16      165.50      153.66      6.37 o
   3   0  16     1320.96     1335.24     24.77 o
   4   0  16        8.76       30.88      6.63 o
   5   0  16        0.58        0.15      9.93 o
  -6   1  16        0.28       20.69     19.37 o
  -5   1  16       25.03       22.75     12.94 o
  -4   1  16     1147.49     1219.27     53.10 o
  -3   1  16        6.64       16.21      6.97 o
  -2   1  16      583.12      560.85     13.28 o
  -1   1  16       77.79       82.18      4.70 o
   0   1  16       17.04       22.61      3.55 o
   1   1  16       42.03       41.01      5.93 o
   2   1  16       28.25       32.95      5.65 o
   3   1  16       46.51       51.40      6.31 o
   4   1  16        8.23        7.28      5.95 o
   5   1  16        0.06        0.00      9.38 o
  -6   2  16        3.56       10.30     16.90 o
  -5   2  16        5.10       42.05     50.23 o
  -4   2  16      313.74      256.93     26.08 o
  -3   2  16        9.17       10.55      4.92 o
  -2   2  16       28.68       26.89      3.55 o
  -1   2  16       50.11       50.13      3.84 o
   0   2  16      277.44      326.15     11.06 o
   1   2  16      267.46      265.89      8.99 o
   2   2  16      200.32      188.27      9.45 o
   3   2  16      111.37      121.34      8.41 o
   4   2  16        1.02        0.00      6.94 o
   5   2  16        1.06        3.30     12.34 o
  -5   3  16        2.95        4.70     15.29 o
  -4   3  16        0.14        3.67     11.24 o
  -3   3  16       51.49       41.51      6.68 o
  -2   3  16      113.97      104.34      6.00 o
  -1   3  16      356.88      308.64      9.44 o
   0   3  16       18.57       14.19      4.88 o
   1   3  16      110.51      101.55      5.52 o
   2   3  16       10.88        9.72      5.36 o
   3   3  16      118.05      109.22      8.53 o
   4   3  16        0.03        1.11      8.37 o
   5   3  16        1.36        8.54     13.06 o
  -5   4  16        5.90        7.66     13.75 o
  -4   4  16        5.20        0.00      8.85 o
  -3   4  16        1.85        0.00      7.42 o
  -2   4  16       32.23       32.99      4.97 o
  -1   4  16      169.11      180.00      9.68 o
   0   4  16      153.81      154.80      9.66 o
   1   4  16       74.01       79.46      5.71 o
   2   4  16      139.76      152.07      9.99 o
   3   4  16        5.02        7.32      8.28 o
   4   4  16        0.86       11.05      9.16 o
  -5   5  16        0.01        7.99     12.93 o
  -4   5  16       23.97       16.91      9.80 o
  -3   5  16        2.08        0.00      8.12 o
  -2   5  16       26.66       24.95      5.95 o
  -1   5  16      579.22      590.83     19.41 o
   0   5  16      174.68      166.38     11.01 o
   1   5  16        2.40        1.75      3.82 o
   2   5  16       11.22       12.76      7.12 o
   3   5  16       18.02       25.82      8.90 o
   4   5  16        0.14        0.00     12.35 o
  -5   6  16        1.13        0.00     12.56 o
  -4   6  16        7.88       12.63     10.54 o
  -3   6  16        0.49        0.00      8.82 o
  -2   6  16        6.46        2.44      9.03 o
  -1   6  16       36.41       32.60      7.23 o
   0   6  16       27.14       22.40      6.29 o
   1   6  16      227.58      225.97     10.13 o
   2   6  16       64.35       63.63      8.45 o
   3   6  16        0.18        0.29     12.00 o
   4   6  16        0.09        7.47     13.79 o
  -4   7  16        0.04        0.00     11.66 o
  -3   7  16        1.79        1.18      9.76 o
  -2   7  16       16.06        9.55      8.83 o
  -1   7  16       28.10       38.26      8.19 o
   0   7  16      156.49      161.79     10.24 o
   1   7  16        6.96       11.48      5.32 o
   2   7  16        3.79        4.90      7.51 o
   3   7  16        0.14        0.00     12.38 o
  -4   8  16        4.29        3.94     12.78 o
  -3   8  16        0.07        2.19     11.24 o
  -2   8  16        0.32        0.00      9.51 o
  -1   8  16        0.46        7.43      7.80 o
   0   8  16        0.04        0.91      7.48 o
   1   8  16       72.07       76.73      9.31 o
   2   8  16        5.84        7.27      9.87 o
  -3   9  16        3.64        2.77     12.72 o
  -2   9  16       20.95       25.28     11.39 o
  -1   9  16        0.77        2.70      9.78 o
   0   9  16        0.00        2.30     10.32 o
   1   9  16        0.11        2.22     10.16 o
  -1  10  16        0.31        9.11     15.00 o
  -1 -10  17        0.01        0.00     11.39 o
   0 -10  17        0.75        0.00      9.77 o
   1 -10  17        1.98        7.49     11.07 o
   2 -10  17        5.40        5.51     12.50 o
  -2  -9  17       11.62        0.00     16.91 o
  -1  -9  17        7.43        4.94     10.36 o
   0  -9  17       47.54       48.67      7.99 o
   1  -9  17        0.08        3.09      9.33 o
   2  -9  17        2.25        0.35     10.57 o
   3  -9  17        6.45        2.86     12.50 o
  -3  -8  17        0.79        0.00     14.50 o
  -2  -8  17        6.68       26.92     18.34 o
  -1  -8  17        0.52        9.16      7.76 o
   0  -8  17       50.08       45.56      6.97 o
   1  -8  17       64.09       56.73      6.75 o
   2  -8  17        6.71        2.19      8.84 o
   3  -8  17        0.58        0.00     11.44 o
   4  -8  17        0.89        3.84     11.52 o
  -4  -7  17        0.03        4.65     20.11 o
  -3  -7  17       17.47       29.26     11.74 o
  -2  -7  17        8.75       11.67     10.81 o
  -1  -7  17      100.82      101.82      9.20 o
   0  -7  17      373.35      409.01     14.57 o
   1  -7  17      537.43      550.97     26.45 o
   2  -7  17        3.55        2.74      7.94 o
   3  -7  17        0.01        4.80      9.27 o
   4  -7  17        0.74        1.20     10.77 o
  -4  -6  17        5.01        0.00     19.72 o
  -3  -6  17        7.23        1.89     10.29 o
  -2  -6  17        3.46        0.00      7.56 o
  -1  -6  17      336.26      301.98     13.58 o
   0  -6  17      102.96      106.71      7.15 o
   1  -6  17      193.61      204.07      8.85 o
   2  -6  17        3.10        7.47      8.54 o
   3  -6  17        7.20       12.66      9.02 o
   4  -6  17       13.44        0.00     10.80 o
  -5  -5  17        0.51        7.97     20.42 o
  -4  -5  17        5.10        1.11     10.82 o
  -3  -5  17       59.57       41.00      9.04 o
  -2  -5  17       11.15       13.91      5.54 o
  -1  -5  17        1.87        0.00      5.39 o
   0  -5  17        3.89        2.04      4.09 o
   1  -5  17       38.19       37.15      4.31 o
   2  -5  17       11.02       12.54      7.71 o
   3  -5  17       29.76       19.82      8.32 o
   4  -5  17        0.35        0.47     10.24 o
   5  -5  17        0.64        0.00     14.63 o
  -5  -4  17       10.80        9.13     19.56 o
  -4  -4  17       16.02       25.49     10.92 o
  -3  -4  17      358.07      367.97     14.97 o
  -2  -4  17       86.73      100.23      8.81 o
  -1  -4  17       93.89      103.49      9.77 o
   0  -4  17      276.46      265.45      8.35 o
   1  -4  17       23.65       18.05      2.58 o
   2  -4  17       23.81       30.15      5.53 o
   3  -4  17        0.36        7.35      9.13 o
   4  -4  17      215.70      216.67     15.57 o
   5  -4  17        2.52        0.00     11.05 o
  -5  -3  17        0.04        1.45     11.50 o
  -4  -3  17       24.59       14.72     11.56 o
  -3  -3  17       37.61       46.54      7.84 o
  -2  -3  17       34.65       31.90      6.21 o
  -1  -3  17      178.17      157.67      9.03 o
   0  -3  17       69.00       66.61      4.61 o
   1  -3  17      248.71      239.91      8.47 o
   2  -3  17       24.69       30.12      4.46 o
   3  -3  17       20.86       13.57      8.12 o
   4  -3  17        2.70        6.73      7.76 o
   5  -3  17        0.73        0.00     10.96 o
  -5  -2  17        4.95       16.10     10.91 o
  -4  -2  17        0.97        1.97      9.49 o
  -3  -2  17     1612.27     1670.23     29.40 o
  -2  -2  17        5.45        4.25      4.75 o
  -1  -2  17      311.78      316.37     11.36 o
   0  -2  17       56.16       59.45      5.10 o
   1  -2  17        3.20        6.05      2.76 o
   2  -2  17       66.40       59.49      5.12 o
   3  -2  17       82.12       97.52     10.62 o
   4  -2  17       41.37       34.21      9.04 o
   5  -2  17        3.25        4.00      9.57 o
  -5  -1  17        3.39        0.00     10.96 o
  -4  -1  17        0.26        4.34      9.23 o
  -3  -1  17       14.31       13.58      2.85 o
  -2  -1  17        5.00        4.32      3.48 o
  -1  -1  17       45.63       51.85      4.60 o
   0  -1  17        1.56        2.21      5.28 o
   1  -1  17      156.96      150.60      6.39 o
   2  -1  17      107.37      120.23      7.58 o
   3  -1  17      141.47      149.53      9.22 o
   4  -1  17      119.91      140.04     12.20 o
   5  -1  17        0.03        0.00      8.88 o
  -5   0  17        1.63        0.52     12.87 o
  -4   0  17       46.96       54.19     12.12 o
  -3   0  17        1.57        3.20      4.38 o
  -2   0  17       33.24       29.58      2.84 o
  -1   0  17        3.18        3.02      2.38 o
   0   0  17       26.92       29.66      3.03 o
   1   0  17      462.65      462.13     11.12 o
   2   0  17        0.13        0.00      3.98 o
   3   0  17      225.32      245.93     10.54 o
   4   0  17        4.11        5.97      8.06 o
   5   0  17        0.26        0.00      9.72 o
  -5   1  17        1.85        2.87     12.83 o
  -4   1  17        0.84        3.83     15.15 o
  -3   1  17      373.60      357.29     16.27 o
  -2   1  17      203.74      207.30      9.06 o
  -1   1  17       83.90       96.32      6.76 o
   0   1  17      105.59      125.26      6.08 o
   1   1  17       91.86       90.45      5.66 o
   2   1  17       24.05       26.45      5.42 o
   3   1  17       72.89       82.33      7.07 o
   4   1  17       39.37       37.33      6.35 o
   5   1  17        1.19        4.22      9.25 o
  -5   2  17       11.01       21.75     14.91 o
  -4   2  17      555.17      509.01     37.52 o
  -3   2  17       90.30       87.28     12.50 o
  -2   2  17       15.40       19.42      5.05 o
  -1   2  17      115.73      129.89      5.24 o
   0   2  17       78.40       76.22      6.07 o
   1   2  17      152.83      156.05      7.30 o
   2   2  17       79.84       88.49      7.35 o
   3   2  17       69.38       56.01      7.75 o
   4   2  17        1.95        4.17      7.13 o
   5   2  17        0.72        0.00     12.72 o
  -5   3  17       28.83       30.39     18.58 o
  -4   3  17       64.52       58.40     13.03 o
  -3   3  17       19.11       17.55      5.76 o
  -2   3  17      158.37      156.16      9.15 o
  -1   3  17       16.71       17.26      3.81 o
   0   3  17       11.02        7.90      4.62 o
   1   3  17       71.12       64.81      4.88 o
   2   3  17       20.20       20.62      5.44 o
   3   3  17       30.41       28.13      6.57 o
   4   3  17        0.57        7.20      8.12 o
  -5   4  17       10.82        0.00     13.94 o
  -4   4  17       56.60       53.94     11.34 o
  -3   4  17        0.71        1.56      7.17 o
  -2   4  17       16.05       14.36      4.40 o
  -1   4  17      188.54      183.14      9.12 o
   0   4  17       25.20       22.16      6.02 o
   1   4  17       31.43       26.48      4.78 o
   2   4  17      197.47      209.45     10.90 o
   3   4  17       36.67       33.87      7.99 o
   4   4  17        1.19        0.00      9.15 o
  -5   5  17        7.95       12.73     15.24 o
  -4   5  17        8.87       10.05      9.66 o
  -3   5  17       38.69       24.69      7.88 o
  -2   5  17        1.57        2.24      5.93 o
  -1   5  17     1097.27     1053.18     23.30 o
   0   5  17        6.08        6.15      6.37 o
   1   5  17        0.40        1.82      4.11 o
   2   5  17       20.57       23.36      6.99 o
   3   5  17       24.97       12.33      9.25 o
   4   5  17        1.51        0.08     12.38 o
  -5   6  17        0.45        0.00     13.08 o
  -4   6  17        3.12       10.93     10.25 o
  -3   6  17        0.51        0.00      8.88 o
  -2   6  17        0.00        3.18      6.81 o
  -1   6  17       87.60      113.47     10.21 o
   0   6  17      107.15      106.81      8.69 o
   1   6  17      113.45      117.60      7.03 o
   2   6  17        0.30        6.91      7.67 o
   3   6  17        0.35        4.68     11.53 o
  -4   7  17       10.67        0.00     11.72 o
  -3   7  17        3.44        1.30      9.63 o
  -2   7  17       11.84        7.85      8.89 o
  -1   7  17      140.75      134.45     11.03 o
   0   7  17      367.74      357.49     15.66 o
   1   7  17        5.28        3.93      7.67 o
   2   7  17       59.96       53.30      8.77 o
   3   7  17        2.11        0.00     13.93 o
  -4   8  17        2.96        0.00     12.18 o
  -3   8  17        1.71        8.93     11.00 o
  -2   8  17        2.53        2.23     10.46 o
  -1   8  17       77.35       73.48      9.06 o
   0   8  17        5.55        0.00      7.17 o
   1   8  17       24.32       28.96      8.06 o
   2   8  17       57.27       56.91     10.63 o
  -3   9  17        3.19        2.65     12.46 o
  -2   9  17        3.28       11.64     11.80 o
  -1   9  17        0.51        2.80      9.71 o
   0   9  17        1.02        0.00     10.10 o
   1   9  17       11.47       13.35     10.12 o
  -1 -10  18        0.44        5.17     11.89 o
   0 -10  18        0.04        6.53     12.03 o
   1 -10  18        8.47       18.45     10.90 o
   2 -10  18       12.13        2.32     12.47 o
  -2  -9  18       13.80       15.87     16.87 o
  -1  -9  18        1.24        8.15     10.30 o
   0  -9  18       14.77       10.82      7.56 o
   1  -9  18        8.23        1.10      9.20 o
   2  -9  18       10.46        9.23     11.10 o
   3  -9  18        0.01        0.00     13.19 o
  -3  -8  18        0.01       10.38     13.83 o
  -2  -8  18        0.54        0.50     14.28 o
  -1  -8  18        0.28        0.00      7.52 o
   0  -8  18       47.84       66.77      7.76 o
   1  -8  18        6.22       10.02      7.80 o
   2  -8  18        2.74        4.59      8.81 o
   3  -8  18        1.51        4.39     11.39 o
  -4  -7  18        3.01        0.00     25.78 o
  -3  -7  18        0.00        1.76     11.89 o
  -2  -7  18        0.00        0.00     11.12 o
  -1  -7  18       27.05       28.90      6.81 o
   0  -7  18       74.40       85.56      9.03 o
   1  -7  18       97.03      102.31     11.31 o
   2  -7  18        4.34        0.00      8.36 o
   3  -7  18        2.92        5.32      9.70 o
   4  -7  18        3.64        0.00     11.28 o
  -4  -6  18        2.98        2.63     18.19 o
  -3  -6  18        6.01        2.67     10.67 o
  -2  -6  18       24.70       21.80      7.69 o
  -1  -6  18        0.46        0.00      6.18 o
   0  -6  18        6.78        9.88      4.84 o
   1  -6  18        3.09       10.45      4.88 o
   2  -6  18        0.18        2.51      8.30 o
   3  -6  18        1.35        0.69      8.76 o
   4  -6  18        0.60        2.31     10.84 o
  -4  -5  18        0.99        1.27     11.61 o
  -3  -5  18       24.18       26.14      9.05 o
  -2  -5  18        7.37       11.47      5.76 o
  -1  -5  18       30.31       24.43      5.55 o
   0  -5  18        6.96        6.28      4.08 o
   1  -5  18      318.07      296.41     10.99 o
   2  -5  18        2.00        0.00      7.45 o
   3  -5  18        1.83        0.00      7.81 o
   4  -5  18        2.75        0.24     10.32 o
   5  -5  18        2.57        6.61     13.84 o
  -5  -4  18        4.86        9.63     12.64 o
  -4  -4  18       56.34       70.91     12.42 o
  -3  -4  18        1.00        1.79      6.33 o
  -2  -4  18        0.23        2.69      5.80 o
  -1  -4  18       38.32       35.67      7.17 o
   0  -4  18        0.83        0.00      3.62 o
   1  -4  18        1.41        0.03      2.51 o
   2  -4  18        4.72        7.76      4.13 o
   3  -4  18       49.09       47.35      9.74 o
   4  -4  18       47.05       26.49      9.85 o
   5  -4  18        0.15        1.66     11.36 o
  -5  -3  18        0.83        1.07     11.91 o
  -4  -3  18       16.73       12.01     10.75 o
  -3  -3  18      276.07      272.14     12.56 o
  -2  -3  18       18.91       17.15      5.67 o
  -1  -3  18       58.33       57.04      6.25 o
   0  -3  18      310.64      324.26      8.83 o
   1  -3  18       29.44       33.02      3.74 o
   2  -3  18        0.54        2.73      4.10 o
   3  -3  18       45.63       60.62      9.38 o
   4  -3  18        6.20       17.23      8.50 o
   5  -3  18        8.01        8.89      9.87 o
  -5  -2  18        1.81        4.44     10.88 o
  -4  -2  18        9.27       13.12     10.27 o
  -3  -2  18     1396.72     1495.50     28.57 o
  -2  -2  18       21.68       28.82      5.25 o
  -1  -2  18        2.27        3.16      2.40 o
   0  -2  18      487.64      540.74     18.87 o
   1  -2  18        7.74        9.20      3.16 o
   2  -2  18       20.81       22.03      2.95 o
   3  -2  18       38.16       30.86      8.21 o
   4  -2  18        0.13        7.46      9.50 o
   5  -2  18        1.94        3.94     10.22 o
  -5  -1  18        2.04        0.00     11.58 o
  -4  -1  18        0.51        0.00      9.78 o
  -3  -1  18      128.37      147.79     11.26 o
  -2  -1  18        0.26        2.88      3.39 o
  -1  -1  18       92.03       90.51      5.95 o
   0  -1  18       12.51        8.73      5.56 o
   1  -1  18       82.96       84.17      8.24 o
   2  -1  18       35.31       32.88      4.24 o
   3  -1  18      255.43      254.57     13.44 o
   4  -1  18       79.99       93.98     10.12 o
   5  -1  18        1.15        3.62      9.56 o
  -5   0  18        1.92        0.00     12.11 o
  -4   0  18       79.25       79.56     13.11 o
  -3   0  18        6.84        1.99      4.42 o
  -2   0  18        3.46        4.80      2.20 o
  -1   0  18        0.08        0.55      2.84 o
   0   0  18        1.28        4.18      1.96 o
   1   0  18      250.79      234.48      5.82 o
   2   0  18        0.96        1.76      3.92 o
   3   0  18        0.85       66.08      7.06 o
   4   0  18       16.13       10.17      8.21 o
   5   0  18        0.98        0.00     10.76 o
  -5   1  18        1.62        0.00     12.56 o
  -4   1  18      281.21      289.25     21.23 o
  -3   1  18      484.91      454.98     20.30 o
  -2   1  18       13.58        4.97      6.80 o
  -1   1  18      163.49      160.79      7.36 o
   0   1  18     1983.34     2047.58     29.39 o
   1   1  18       70.10       73.37      5.46 o
   2   1  18        1.93        4.29      4.97 o
   3   1  18        0.76        0.00      5.74 o
   4   1  18       24.92       24.03      6.27 o
   5   1  18        1.56        0.00     10.20 o
  -5   2  18        6.78        9.84     18.35 o
  -4   2  18      217.10      249.30     42.01 o
  -3   2  18       59.07       47.67      9.83 o
  -2   2  18        4.38        4.71      4.51 o
  -1   2  18        3.31        5.79      2.90 o
   0   2  18       32.22       40.36      5.27 o
   1   2  18       70.09       63.96      5.81 o
   2   2  18        0.72        0.07      5.48 o
   3   2  18      465.81      409.18     20.57 o
   4   2  18        1.59        0.00      7.18 o
   5   2  18        0.07        0.00     13.14 o
  -5   3  18       24.11       17.42     18.70 o
  -4   3  18       18.11       19.44     12.31 o
  -3   3  18      183.20      161.43     11.43 o
  -2   3  18        6.63        6.32      4.24 o
  -1   3  18       26.67       24.98      4.13 o
   0   3  18       10.74       13.73      5.14 o
   1   3  18       21.03       20.01      4.15 o
   2   3  18        2.64        0.00      5.69 o
   3   3  18        3.52        0.00      6.73 o
   4   3  18        1.71        0.00      8.75 o
  -5   4  18        3.98        0.31     13.64 o
  -4   4  18       11.75       18.85     10.59 o
  -3   4  18        0.32        0.00      7.27 o
  -2   4  18       24.17       22.27      4.83 o
  -1   4  18        2.74        3.06      4.87 o
   0   4  18        9.27        7.93      5.99 o
   1   4  18        0.34        3.33      4.39 o
   2   4  18      120.63      134.53      9.17 o
   3   4  18       27.51       13.42      8.70 o
   4   4  18        0.03        3.70      9.86 o
  -5   5  18        1.67        0.00     15.82 o
  -4   5  18        4.03        1.70      9.72 o
  -3   5  18       16.52       21.67      8.26 o
  -2   5  18       48.80       35.41      6.50 o
  -1   5  18      330.22      327.37     13.64 o
   0   5  18       20.43       21.37      6.56 o
   1   5  18        7.14        8.27      4.94 o
   2   5  18        0.14        0.00      7.51 o
   3   5  18        1.76        0.00      9.42 o
   4   5  18        0.14        0.00     12.88 o
  -4   6  18        1.03        2.55     10.08 o
  -3   6  18        3.41        5.03      9.24 o
  -2   6  18        0.24        0.00      6.79 o
  -1   6  18      254.11      252.74     13.04 o
   0   6  18        2.02        3.07      6.95 o
   1   6  18        0.98        5.81      4.63 o
   2   6  18       99.53       85.07      8.86 o
   3   6  18        1.22        6.72     11.97 o
  -4   7  18        3.43        7.54     11.91 o
  -3   7  18        3.26        3.09     10.39 o
  -2   7  18        4.82        9.21      9.10 o
  -1   7  18      217.18      233.98     13.66 o
   0   7  18       19.32       27.16      7.63 o
   1   7  18        6.50        7.21      7.51 o
   2   7  18        1.17        2.37      8.42 o
   3   7  18        1.64        0.00     13.47 o
  -3   8  18        0.08        2.68     11.44 o
  -2   8  18        3.20        3.91     10.45 o
  -1   8  18        0.75        6.30      7.79 o
   0   8  18        2.19        0.00      7.77 o
   1   8  18        4.97        4.42      8.20 o
   2   8  18       96.48       90.79     12.59 o
  -2   9  18        0.09        8.64     12.20 o
  -1   9  18        5.89        6.09     10.20 o
   0   9  18        0.07        5.67     11.82 o
   1   9  18        0.03        6.17     10.53 o
  -1 -10  19        2.42       16.53     11.69 o
   0 -10  19        0.21        0.00     10.89 o
   1 -10  19        0.00        1.00     11.14 o
  -2  -9  19        0.30        0.00     12.89 o
  -1  -9  19        0.38        0.00     10.17 o
   0  -9  19        1.28        0.00      7.28 o
   1  -9  19       23.59        8.09      9.01 o
   2  -9  19       47.08       50.73     11.26 o
   3  -9  19        4.35        0.00     14.39 o
  -3  -8  19        2.60        0.00     16.52 o
  -2  -8  19       25.49       15.11     12.08 o
  -1  -8  19       21.19       27.01      8.16 o
   0  -8  19      135.66      143.00     12.05 o
   1  -8  19       15.49       14.66      8.16 o
   2  -8  19        6.27       16.29      9.44 o
   3  -8  19        2.06        2.33     10.97 o
  -4  -7  19        9.35       24.36     22.91 o
  -3  -7  19        6.73        4.52     13.05 o
  -2  -7  19        0.70        1.03     11.08 o
  -1  -7  19      132.93      130.45      9.99 o
   0  -7  19      440.88      457.96     15.39 o
   1  -7  19        2.99        0.00      5.57 o
   2  -7  19        2.49       13.03      8.72 o
   3  -7  19        4.71        0.00      9.61 o
   4  -7  19        5.05        3.89     13.35 o
  -4  -6  19        0.52        0.00     19.41 o
  -3  -6  19        3.04        5.38     11.26 o
  -2  -6  19       26.38       15.48      8.21 o
  -1  -6  19      105.46       97.56     10.44 o
   0  -6  19      124.32      122.73      7.74 o
   1  -6  19       34.54       38.67      5.56 o
   2  -6  19        5.04        8.36      8.41 o
   3  -6  19        0.10        0.72      9.21 o
   4  -6  19        0.45        2.08     11.83 o
  -4  -5  19        0.27        5.52     11.99 o
  -3  -5  19       38.09       31.43     10.15 o
  -2  -5  19      170.10      158.03     10.46 o
  -1  -5  19        5.43       10.65      5.93 o
   0  -5  19        9.62        9.74      1.45 o
   1  -5  19      566.60      568.78     11.77 o
   2  -5  19        0.01        3.44      7.34 o
   3  -5  19        0.00        4.55      8.95 o
   4  -5  19        0.37       11.03     10.89 o
  -5  -4  19        0.07       10.78     13.10 o
  -4  -4  19       65.37       74.63     12.86 o
  -3  -4  19       97.46       84.79      9.33 o
  -2  -4  19       38.94       38.67      7.37 o
  -1  -4  19        1.11        2.76      6.75 o
   0  -4  19       74.50       77.37      5.80 o
   1  -4  19       14.79       15.32      3.09 o
   2  -4  19        0.11        0.00      4.87 o
   3  -4  19        8.03        9.56     11.17 o
   4  -4  19       48.84       69.64     11.22 o
   5  -4  19        2.25        0.00     13.71 o
  -5  -3  19        3.05        9.93     14.70 o
  -4  -3  19       41.12       38.63     11.99 o
  -3  -3  19        3.81        4.10      7.08 o
  -2  -3  19       48.53       36.75      6.75 o
  -1  -3  19       28.25       20.52      5.76 o
   0  -3  19       29.70       30.81      3.73 o
   1  -3  19       48.59       49.81      4.07 o
   2  -3  19        2.72        4.90      4.45 o
   3  -3  19       14.30        6.79      8.53 o
   4  -3  19        9.24       12.62      8.64 o
   5  -3  19        4.98       13.10     11.80 o
  -5  -2  19        4.71        7.86     12.37 o
  -4  -2  19       22.72       17.34     10.25 o
  -3  -2  19      410.96      449.16     12.80 o
  -2  -2  19       49.89       44.20      6.02 o
  -1  -2  19        1.24        0.83      2.48 o
   0  -2  19       54.28       56.94      5.53 o
   1  -2  19       30.34       24.39      3.51 o
   2  -2  19        7.57       11.41      2.70 o
   3  -2  19        3.19        3.64      7.91 o
   4  -2  19      347.24      327.48     17.25 o
   5  -2  19        0.64       16.61     11.22 o
  -5  -1  19        5.35        5.30     12.61 o
  -4  -1  19        1.63        0.00     10.18 o
  -3  -1  19      674.38      697.61     23.74 o
  -2  -1  19        9.18        7.73      3.74 o
  -1  -1  19       23.19       24.31      4.19 o
   0  -1  19        0.37        0.00      5.65 o
   1  -1  19        3.33        1.99      2.65 o
   2  -1  19        1.20        5.16      4.10 o
   3  -1  19        7.19       17.09      7.23 o
   4  -1  19        2.01        5.72      8.56 o
   5  -1  19        4.08        9.97     11.79 o
  -5   0  19       20.75       38.52     12.01 o
  -4   0  19        1.06        0.01     10.24 o
  -3   0  19      596.98      668.21     17.90 o
  -2   0  19       67.52       69.96      4.29 o
  -1   0  19       25.32       24.13      3.31 o
   0   0  19       11.05       16.84      3.20 o
   1   0  19       18.99       14.31      5.06 o
   2   0  19       23.58       27.32      4.24 o
   3   0  19      187.09      220.94     10.46 o
   4   0  19       58.38       46.06      8.90 o
   5   0  19        0.00        0.00     10.64 o
  -5   1  19        6.97        5.06     13.31 o
  -4   1  19        2.83        7.58     11.49 o
  -3   1  19        0.00        0.11      6.11 o
  -2   1  19      126.63      109.22     11.21 o
  -1   1  19        0.37        3.06      3.48 o
   0   1  19      322.39      351.64      9.75 o
   1   1  19        2.23        3.91      3.53 o
   2   1  19       21.29       28.00      5.98 o
   3   1  19        3.88        7.57      5.60 o
   4   1  19       27.23       23.22      7.75 o
   5   1  19        0.18        0.00     10.55 o
  -5   2  19        0.63        1.96     15.21 o
  -4   2  19        7.30        7.60     16.02 o
  -3   2  19       96.39       76.40     11.66 o
  -2   2  19        4.52        0.00      6.91 o
  -1   2  19        8.34        4.96      2.74 o
   0   2  19        0.14        2.53      3.06 o
   1   2  19      135.90      147.39     10.82 o
   2   2  19        2.50        0.00      5.88 o
   3   2  19        3.12        9.27      7.25 o
   4   2  19        2.20       23.30     12.21 o
  -5   3  19       10.19       21.50     17.41 o
  -4   3  19        2.98        0.56     11.63 o
  -3   3  19       50.63       34.41      6.60 o
  -2   3  19       48.99       56.65      5.75 o
  -1   3  19       21.38       16.78      4.44 o
   0   3  19       29.71       29.02      6.00 o
   1   3  19        6.65        7.17      4.12 o
   2   3  19        1.28        2.36      6.13 o
   3   3  19       30.99       21.74      8.04 o
   4   3  19       13.73       18.51      9.21 o
  -5   4  19        0.08        0.00     14.65 o
  -4   4  19       26.29       10.93     10.86 o
  -3   4  19        2.42        2.60      7.56 o
  -2   4  19       13.17        8.04      5.54 o
  -1   4  19       44.97       45.77      6.09 o
   0   4  19       22.12       18.55      6.50 o
   1   4  19        0.74        0.00      4.64 o
   2   4  19       40.18       35.31      6.50 o
   3   4  19        3.27        0.00      8.88 o
   4   4  19        0.16        0.00      9.78 o
  -5   5  19        0.02        5.17     14.01 o
  -4   5  19        0.13        6.21      9.94 o
  -3   5  19        9.87        1.32      8.54 o
  -2   5  19       37.48       25.42      6.29 o
  -1   5  19        6.39        4.58      5.26 o
   0   5  19       27.64       30.86      7.24 o
   1   5  19       98.89       98.80      7.30 o
   2   5  19       14.97        8.75      7.75 o
   3   5  19        0.72        0.00      9.98 o
   4   5  19        0.74        0.00     13.90 o
  -4   6  19        3.79       15.24     10.93 o
  -3   6  19       32.10       29.01      9.68 o
  -2   6  19        0.67        4.33      6.97 o
  -1   6  19       12.24        7.91      6.00 o
   0   6  19       64.74       73.28      8.52 o
   1   6  19       31.02       37.98      5.09 o
   2   6  19       54.22       58.50      8.45 o
   3   6  19        1.35       14.58     11.94 o
  -4   7  19       25.85       26.37     11.84 o
  -3   7  19        0.20        0.00     10.52 o
  -2   7  19       11.39       12.81      8.56 o
  -1   7  19       59.96       53.47      8.27 o
   0   7  19      111.41      105.63     10.04 o
   1   7  19        5.56        3.56      7.80 o
   2   7  19        0.01        0.00      8.00 o
   3   7  19        0.03        9.84     13.47 o
  -3   8  19        0.11        3.13     11.22 o
  -2   8  19        8.60        9.24     10.50 o
  -1   8  19       61.88       49.71      8.43 o
   0   8  19       14.99        6.85      8.29 o
   1   8  19        2.88        0.00      8.13 o
   2   8  19       12.76       20.24     11.53 o
  -2   9  19        0.33        6.35     11.73 o
  -1   9  19        9.69        0.00     10.05 o
   0   9  19        0.30        0.00     12.04 o
   0 -10  20        0.38        6.00     12.11 o
   1 -10  20        0.19        0.00     11.34 o
  -2  -9  20       13.14       18.56     13.64 o
  -1  -9  20        0.84        0.00     10.64 o
   0  -9  20        0.25        0.00      8.18 o
   1  -9  20        2.59       15.38      9.68 o
   2  -9  20      132.28       93.90     12.03 o
  -3  -8  20        1.03        0.00     20.02 o
  -2  -8  20        2.47        0.00     12.66 o
  -1  -8  20       55.34       67.64      8.74 o
   0  -8  20        1.05        5.49      6.95 o
   1  -8  20        0.11        6.02      7.67 o
   2  -8  20       22.63       22.74      9.42 o
   3  -8  20        0.40        6.52     12.25 o
  -3  -7  20        1.09       17.24     13.95 o
  -2  -7  20       25.72       24.76     11.78 o
  -1  -7  20        4.94       10.44      8.82 o
   0  -7  20        0.00        3.45      6.02 o
   1  -7  20       12.97       17.36      7.79 o
   2  -7  20       29.38       21.59      8.69 o
   3  -7  20        0.01        0.00      9.69 o
   4  -7  20        0.02        0.00     13.37 o
  -4  -6  20        1.25        6.44     13.40 o
  -3  -6  20        2.49        0.00     11.84 o
  -2  -6  20       29.91       20.29      7.03 o
  -1  -6  20       39.97       40.74      8.38 o
   0  -6  20        2.36        0.58      4.92 o
   1  -6  20       19.49       16.30      5.10 o
   2  -6  20        1.72        0.00      7.99 o
   3  -6  20        4.50        0.00      9.41 o
   4  -6  20        6.51        1.42     11.03 o
  -4  -5  20        6.12        0.00     12.36 o
  -3  -5  20       61.54       44.12     10.27 o
  -2  -5  20       21.02       17.60      6.22 o
  -1  -5  20        5.42        2.14      5.60 o
   0  -5  20        0.09        2.70      1.91 o
   1  -5  20       20.26       27.97      3.91 o
   2  -5  20        6.45        7.59      7.93 o
   3  -5  20       10.51       22.76     10.11 o
   4  -5  20        4.51        0.00     10.79 o
  -5  -4  20        0.77        0.00     14.57 o
  -4  -4  20        0.01        3.14     11.42 o
  -3  -4  20       22.78       14.33      7.66 o
  -2  -4  20      162.48      146.02     11.03 o
  -1  -4  20        8.66       12.68      7.23 o
   0  -4  20       65.32       63.49      5.45 o
   1  -4  20        3.09        7.04      2.88 o
   2  -4  20        0.45        2.60      5.92 o
   3  -4  20        1.04        5.67     10.25 o
   4  -4  20        2.32       11.36     10.62 o
   5  -4  20        4.49        9.08     14.01 o
  -5  -3  20        2.96        3.85     13.14 o
  -4  -3  20        7.46        5.94     11.41 o
  -3  -3  20       27.15       23.29      7.09 o
  -2  -3  20       30.23       21.71      9.74 o
  -1  -3  20        7.84        4.72      3.84 o
   0  -3  20      171.61      175.01      6.70 o
   1  -3  20        0.05        2.27      4.27 o
   2  -3  20        2.43        2.10      3.13 o
   3  -3  20        0.00        0.00      8.65 o
   4  -3  20       19.45       13.40     12.21 o
   5  -3  20        9.11        5.65     13.57 o
  -5  -2  20        0.46        0.00     12.44 o
  -4  -2  20      119.42       92.92     31.92 o
  -3  -2  20      102.11       86.52      8.14 o
  -2  -2  20      118.37      100.85      8.01 o
  -1  -2  20       33.62       34.47      3.65 o
   0  -2  20      335.77      352.49      9.34 o
   1  -2  20       13.54        9.96      3.46 o
   2  -2  20        7.32        7.50      2.79 o
   3  -2  20        3.38        0.00      8.38 o
   4  -2  20      184.77      157.39     13.18 o
   5  -2  20        0.25        2.75     11.41 o
  -5  -1  20        7.55       19.99     12.50 o
  -4  -1  20       31.56       38.14     10.87 o
  -3  -1  20      145.06      160.45     12.84 o
  -2  -1  20       89.43       92.94      6.68 o
  -1  -1  20       30.36       26.54      4.08 o
   0  -1  20       25.43       31.31      6.35 o
   1  -1  20        0.15        1.59      2.52 o
   2  -1  20        0.16        2.18      3.82 o
   3  -1  20       67.76       74.35      8.55 o
   4  -1  20        0.72        0.00      8.32 o
   5  -1  20        5.44        3.37     10.04 o
  -5   0  20       26.24       18.64     12.30 o
  -4   0  20        1.49        0.00     10.35 o
  -3   0  20     4088.98     4112.44    127.40 o
  -2   0  20       51.32       51.06      4.38 o
  -1   0  20        1.80        0.53      3.00 o
   0   0  20       54.15       53.98      6.04 o
   1   0  20        1.57        1.75      4.64 o
   2   0  20       56.94       60.50      5.81 o
   3   0  20      117.70      114.95      8.34 o
   4   0  20        3.06      106.22     10.16 o
   5   0  20        1.13        0.00     10.58 o
  -5   1  20        0.89        0.00     13.37 o
  -4   1  20      424.52      383.96     24.18 o
  -3   1  20       84.70       87.95     12.04 o
  -2   1  20       10.85       11.02      7.34 o
  -1   1  20       99.35       95.82      4.88 o
   0   1  20       61.79       60.38      4.14 o
   1   1  20        4.43        4.23      3.37 o
   2   1  20       15.08       25.91      6.98 o
   3   1  20        6.05        6.41      6.45 o
   4   1  20        5.69        3.29      7.75 o
   5   1  20        0.06        5.53     10.53 o
  -5   2  20       21.46       41.23     18.44 o
  -4   2  20       20.16       25.85     15.65 o
  -3   2  20      469.66      474.68     23.15 o
  -2   2  20        0.33        0.00      7.49 o
  -1   2  20        3.81        4.14      2.79 o
   0   2  20      657.33      601.86     15.13 o
   1   2  20       84.73       79.43      6.32 o
   2   2  20       23.91       24.05      6.39 o
   3   2  20       42.91       39.63      7.48 o
   4   2  20       20.97       11.81      8.99 o
  -5   3  20       15.34        5.86     18.10 o
  -4   3  20        6.28        8.48     15.13 o
  -3   3  20       39.50       37.50      9.03 o
  -2   3  20        6.20        8.34      4.29 o
  -1   3  20        0.73        0.21      3.95 o
   0   3  20     1694.31     1683.96     31.27 o
   1   3  20        8.15       13.53      4.35 o
   2   3  20        5.95        6.33      6.34 o
   3   3  20        0.07        0.79      8.40 o
   4   3  20        2.02        3.82      9.68 o
  -5   4  20        4.36        0.42     15.90 o
  -4   4  20       15.98       12.21     10.79 o
  -3   4  20        4.93        0.00      7.82 o
  -2   4  20       24.36       16.39      5.66 o
  -1   4  20       43.15       37.79      6.03 o
   0   4  20       48.04       51.42      7.54 o
   1   4  20        1.63        7.25      4.63 o
   2   4  20       18.09       18.94      6.57 o
   3   4  20       29.70       31.51      8.97 o
   4   4  20        0.19        0.00     10.11 o
  -5   5  20        2.28       10.34     15.59 o
  -4   5  20        3.16        3.56     10.23 o
  -3   5  20        6.70        4.08      8.51 o
  -2   5  20        4.54        0.00      6.57 o
  -1   5  20       12.63        8.58      5.24 o
   0   5  20        0.09        0.40      7.11 o
   1   5  20      115.80      125.14      8.11 o
   2   5  20        1.01        0.00      7.68 o
   3   5  20        1.27        2.16      9.98 o
  -4   6  20       77.16       74.35     11.89 o
  -3   6  20       21.79        9.95      9.35 o
  -2   6  20        0.56        9.51      6.79 o
  -1   6  20       47.93       46.28      6.86 o
   0   6  20       56.35       61.05      8.13 o
   1   6  20        2.26        4.21      6.05 o
   2   6  20       34.68       36.87      7.60 o
   3   6  20        7.05        3.63     12.90 o
  -4   7  20        1.04        0.00     13.07 o
  -3   7  20        1.59        0.00     10.52 o
  -2   7  20        1.11        3.19      8.07 o
  -1   7  20       68.08       58.74      7.81 o
   0   7  20       16.22       23.10      8.01 o
   1   7  20        5.27       17.91      8.00 o
   2   7  20        2.34        4.29      8.03 o
  -3   8  20        1.13        0.00     11.11 o
  -2   8  20        0.01        0.00     10.69 o
  -1   8  20       13.78        4.13      8.08 o
   0   8  20        0.36        7.02      8.40 o
   1   8  20        0.21        5.65      8.52 o
  -2   9  20        0.57        0.00     12.60 o
  -1   9  20       16.36       27.69     10.08 o
   0   9  20        0.03        0.00     11.98 o
   0 -10  21        4.20        0.00     12.26 o
  -2  -9  21        9.95        0.00     14.92 o
  -1  -9  21        0.07        0.00      9.02 o
   0  -9  21        0.24        0.00      9.24 o
   1  -9  21       39.87       36.06      9.62 o
   2  -9  21       56.37       58.23     12.38 o
  -3  -8  21       16.63       19.93     21.41 o
  -2  -8  21        8.14        9.01     13.80 o
  -1  -8  21        3.04        1.03     10.74 o
   0  -8  21       51.79       65.65      7.69 o
   1  -8  21       56.47       42.88      8.84 o
   2  -8  21        8.61        1.96     11.39 o
   3  -8  21        0.64        0.67     12.44 o
  -3  -7  21        3.04        1.91     13.88 o
  -2  -7  21       41.31       49.00     11.89 o
  -1  -7  21       23.13       17.20      7.72 o
   0  -7  21      245.00      273.01     12.48 o
   1  -7  21       39.93       33.68      8.32 o
   2  -7  21      137.96      115.26     12.91 o
   3  -7  21        0.78        2.59     11.32 o
  -4  -6  21        2.91        9.80     14.51 o
  -3  -6  21        3.51        6.77     12.59 o
  -2  -6  21       12.68       13.84      8.46 o
  -1  -6  21        0.63        0.71      8.62 o
   0  -6  21      153.19      176.20      9.03 o
   1  -6  21        8.30       13.11      5.06 o
   2  -6  21        1.63        6.32      8.58 o
   3  -6  21        3.34        7.74     10.62 o
   4  -6  21        5.59        4.78     12.15 o
  -4  -5  21        0.60        0.00     12.68 o
  -3  -5  21      167.32      152.28     16.93 o
  -2  -5  21        0.35        5.35      6.26 o
  -1  -5  21        2.24        0.00      6.73 o
   0  -5  21       13.25       12.23      2.54 o
   1  -5  21       52.21       53.64      4.80 o
   2  -5  21        0.84       10.71      7.07 o
   3  -5  21        7.22        7.93     10.42 o
   4  -5  21       10.70        6.44     11.03 o
  -5  -4  21        9.84        0.00     13.30 o
  -4  -4  21       22.54       19.76     11.31 o
  -3  -4  21       58.44       51.02     11.71 o
  -2  -4  21      267.52      270.33     14.96 o
  -1  -4  21       16.13       13.02      5.10 o
   0  -4  21       14.31       18.01      3.98 o
   1  -4  21       36.51       29.03      3.35 o
   2  -4  21        0.01        1.24      6.30 o
   3  -4  21        0.22       10.02     11.32 o
   4  -4  21        0.89        0.00     10.30 o
  -5  -3  21        0.10        0.00     14.96 o
  -4  -3  21        4.87        9.28     13.56 o
  -3  -3  21        0.00       12.40      8.75 o
  -2  -3  21      298.76      295.55     15.54 o
  -1  -3  21      113.96      110.21      6.55 o
   0  -3  21       76.75       74.41      4.77 o
   1  -3  21       88.72      103.96      5.98 o
   2  -3  21       32.49       40.04      7.55 o
   3  -3  21        0.00       12.73      8.63 o
   4  -3  21        5.25       15.86     11.73 o
  -5  -2  21       11.38       15.88     14.71 o
  -4  -2  21       27.64       26.98     13.22 o
  -3  -2  21        6.52       14.01      5.29 o
  -2  -2  21        7.16        9.47      6.71 o
  -1  -2  21        1.80        0.38      1.93 o
   0  -2  21      355.07      370.31     11.23 o
   1  -2  21        2.84        8.53      3.61 o
   2  -2  21       11.73        9.59      3.90 o
   3  -2  21        2.62        0.00      8.03 o
   4  -2  21       28.53       34.94      9.57 o
   5  -2  21       11.49        8.57     12.09 o
  -5  -1  21        0.34        0.90     11.82 o
  -4  -1  21       99.53       96.03     13.31 o
  -3  -1  21        0.03        0.00      6.01 o
  -2  -1  21        5.57        2.82      2.80 o
  -1  -1  21       27.45       24.00      4.19 o
   0  -1  21        5.42        6.27      6.34 o
   1  -1  21       30.52       31.39      3.38 o
   2  -1  21       30.14       25.75      4.61 o
   3  -1  21        0.00        1.00      6.94 o
   4  -1  21        5.20        2.43      8.58 o
   5  -1  21        1.54        2.31     11.49 o
  -5   0  21        6.38        7.91     11.70 o
  -4   0  21        2.24        0.00     10.65 o
  -3   0  21       23.78       29.68     10.41 o
  -2   0  21        1.65        4.39      3.50 o
  -1   0  21       99.48       89.31      5.55 o
   0   0  21       43.46       46.62      6.15 o
   1   0  21        0.05        2.18      4.77 o
   2   0  21       35.75       30.02      6.11 o
   3   0  21        0.69       10.24      6.68 o
   4   0  21      179.94      139.59     10.99 o
   5   0  21        0.61        0.00     11.13 o
  -5   1  21        3.91       15.78     14.35 o
  -4   1  21      238.28      262.63     20.87 o
  -3   1  21      978.20      981.55     26.82 o
  -2   1  21        0.37        2.81      5.61 o
  -1   1  21       46.14       41.31      3.91 o
   0   1  21        2.76        3.46      2.71 o
   1   1  21       60.34       58.26      4.79 o
   2   1  21        9.41       17.07      6.95 o
   3   1  21       17.17       10.84      6.51 o
   4   1  21        1.89        0.00      9.55 o
  -5   2  21        9.16       15.92     15.18 o
  -4   2  21       17.96       40.87     15.98 o
  -3   2  21        4.21       21.04     10.56 o
  -2   2  21       66.37       85.18     10.25 o
  -1   2  21        3.90        3.21      2.60 o
   0   2  21       65.93       67.42      4.45 o
   1   2  21       21.25       23.17      4.82 o
   2   2  21        5.67        6.81      6.32 o
   3   2  21       37.41       31.44      7.57 o
   4   2  21        6.44       11.77     10.97 o
  -5   3  21        4.99       14.54     18.53 o
  -4   3  21       44.84       32.17     15.26 o
  -3   3  21       45.23       44.18      9.08 o
  -2   3  21       39.23       42.69      5.25 o
  -1   3  21       28.61       27.46      4.61 o
   0   3  21      703.87      665.86     19.89 o
   1   3  21        3.78        6.21      4.74 o
   2   3  21        7.35        5.26      6.83 o
   3   3  21        9.61       10.73      8.46 o
   4   3  21        1.45       12.28     10.02 o
  -5   4  21        0.36        0.00     16.60 o
  -4   4  21       23.57       15.92     11.32 o
  -3   4  21       20.54       29.99      7.02 o
  -2   4  21        0.16        0.00      5.16 o
  -1   4  21       37.71       36.75      6.92 o
   0   4  21      132.12      139.38     13.00 o
   1   4  21        0.85        2.80      5.20 o
   2   4  21        3.15        0.00      6.63 o
   3   4  21       32.34       25.41      8.61 o
   4   4  21        4.69        9.31     10.32 o
  -4   5  21        5.86       12.01     10.35 o
  -3   5  21       77.60       92.57     10.75 o
  -2   5  21        8.44        5.93      5.96 o
  -1   5  21        1.94        4.07      5.57 o
   0   5  21      243.19      253.24     15.84 o
   1   5  21        0.72        2.25      5.69 o
   2   5  21        0.41        0.00      7.93 o
   3   5  21        1.45        0.00     10.29 o
  -4   6  21        7.62       14.86     11.40 o
  -3   6  21        3.55        4.49      8.94 o
  -2   6  21        5.94        6.59      7.35 o
  -1   6  21        0.18        0.00      6.39 o
   0   6  21       38.34       38.68      7.59 o
   1   6  21       27.02       31.33      7.89 o
   2   6  21       13.10       12.45      7.64 o
   3   6  21       16.90       28.41     13.05 o
  -4   7  21       42.41       49.11     14.60 o
  -3   7  21        0.00        1.22     10.42 o
  -2   7  21        0.00        6.86      8.08 o
  -1   7  21       24.59       22.50      7.39 o
   0   7  21      118.25      113.33     11.33 o
   1   7  21       45.29       44.06      8.35 o
   2   7  21        0.09        0.00      8.60 o
  -3   8  21        3.18        2.47     12.77 o
  -2   8  21        5.71       16.80     10.51 o
  -1   8  21        0.32        0.46      8.21 o
   0   8  21       10.21       13.78     10.60 o
   1   8  21        1.10        0.00      8.55 o
  -1   9  21       15.49       23.18      9.18 o
  -1  -9  22       12.43       11.32     10.15 o
   0  -9  22        0.56        6.61      9.25 o
   1  -9  22       16.10       20.53     11.42 o
   2  -9  22        1.30       14.62     12.77 o
  -2  -8  22        1.28        0.00     13.52 o
  -1  -8  22       26.44       64.27      9.61 o
   0  -8  22       14.22       23.66      7.40 o
   1  -8  22        0.40        5.03      9.17 o
   2  -8  22       18.15       23.08     12.01 o
   3  -8  22        1.22        4.13     13.23 o
  -3  -7  22        6.22        0.00     12.70 o
  -2  -7  22       22.27       30.36     12.70 o
  -1  -7  22        0.69        8.68      6.40 o
   0  -7  22       24.68       28.72      5.96 o
   1  -7  22        1.65       10.17      7.96 o
   2  -7  22      193.77      236.42     19.48 o
   3  -7  22        0.78        0.00     12.22 o
  -4  -6  22        2.52       25.11     14.85 o
  -3  -6  22        1.10        3.23     12.55 o
  -2  -6  22        1.73        3.42      8.34 o
  -1  -6  22        1.79        2.38      5.84 o
   0  -6  22       22.59       27.41      5.47 o
   1  -6  22        1.13        0.00      6.99 o
   2  -6  22       33.95       41.47     11.62 o
   3  -6  22        0.56       10.95      9.02 o
   4  -6  22        0.57        0.00     12.22 o
  -4  -5  22        2.45        0.00     13.67 o
  -3  -5  22       14.31        9.03     12.08 o
  -2  -5  22       27.90       31.43      7.48 o
  -1  -5  22       48.45       45.49      6.30 o
   0  -5  22        7.27       11.10      2.84 o
   1  -5  22       30.34       36.86      4.18 o
   2  -5  22       15.04       17.72      7.04 o
   3  -5  22        0.37        0.00     10.26 o
   4  -5  22        0.27       10.15     11.05 o
  -4  -4  22       10.86       12.98     12.78 o
  -3  -4  22       95.73       95.07     12.43 o
  -2  -4  22      633.46      588.69     28.76 o
  -1  -4  22        0.96        0.00      5.22 o
   0  -4  22        1.51        0.74      3.84 o
   1  -4  22        2.17        4.55      3.41 o
   2  -4  22        0.25        0.41      6.41 o
   3  -4  22        1.78        0.00     11.11 o
   4  -4  22        2.90        0.00      9.59 o
  -5  -3  22        9.30        9.43     15.79 o
  -4  -3  22        6.79        0.00     10.23 o
  -3  -3  22       34.83       21.71      9.15 o
  -2  -3  22      119.04      125.18     10.73 o
  -1  -3  22      233.60      233.52      9.04 o
   0  -3  22       13.61       11.55      3.18 o
   1  -3  22       43.87       40.76      5.24 o
   2  -3  22       14.04       16.58      6.91 o
   3  -3  22        1.20        5.59      8.89 o
   4  -3  22        2.60        5.29     11.05 o
  -5  -2  22       15.16       24.24     16.55 o
  -4  -2  22        0.35        2.74     12.79 o
  -3  -2  22        0.01        0.00      5.43 o
  -2  -2  22      372.89      411.13     19.77 o
  -1  -2  22       57.83       51.55      5.70 o
   0  -2  22       14.51       14.53      3.03 o
   1  -2  22       39.44       43.20      4.32 o
   2  -2  22        8.35        4.02      5.81 o
   3  -2  22        1.07        5.09      7.95 o
   4  -2  22       41.07       37.02      8.95 o
  -5  -1  22        2.93        9.22     18.81 o
  -4  -1  22       18.77       13.96     10.90 o
  -3  -1  22      186.65      157.08     10.99 o
  -2  -1  22      302.53      247.90     15.74 o
  -1  -1  22        2.42        3.58      4.25 o
   0  -1  22       37.23       28.52      7.55 o
   1  -1  22        1.31        2.11      4.94 o
   2  -1  22       24.62       33.45      4.94 o
   3  -1  22       25.31       23.09      7.26 o
   4  -1  22       42.59       48.69      9.44 o
  -5   0  22        3.43       15.89     13.00 o
  -4   0  22        2.11        5.69     10.98 o
  -3   0  22      402.95      393.76     16.92 o
  -2   0  22       11.50       10.86      3.81 o
  -1   0  22       87.03       82.55      4.96 o
   0   0  22        4.03        9.25      5.52 o
   1   0  22        7.98        5.96      4.98 o
   2   0  22       15.98       14.22      7.80 o
   3   0  22       15.04       20.38      7.01 o
   4   0  22      100.09       70.94      9.58 o
  -5   1  22        1.95        0.00     14.32 o
  -4   1  22        5.31        8.16     11.79 o
  -3   1  22      146.01      138.02     11.89 o
  -2   1  22       11.57       12.01      3.17 o
  -1   1  22        4.52        4.15      1.92 o
   0   1  22        8.99       10.56      2.82 o
   1   1  22      123.97      124.25      6.14 o
   2   1  22       10.25        4.56      7.17 o
   3   1  22        8.68        7.77      7.20 o
   4   1  22        2.15        4.04      9.55 o
  -5   2  22        0.25       13.70     15.06 o
  -4   2  22        4.48        0.00     16.98 o
  -3   2  22      995.60      921.74     32.18 o
  -2   2  22      107.16      114.83     11.10 o
  -1   2  22        1.02        0.99      2.41 o
   0   2  22      158.50      151.61      7.92 o
   1   2  22       39.43       31.92      5.29 o
   2   2  22        0.20        0.00      7.48 o
   3   2  22        2.25        4.63      7.38 o
   4   2  22       13.39        0.20     12.01 o
  -5   3  22        5.31        0.00     17.06 o
  -4   3  22       50.95       50.65     19.17 o
  -3   3  22        4.68        4.42      8.65 o
  -2   3  22        5.33        6.49      4.17 o
  -1   3  22        0.01        4.10      4.20 o
   0   3  22       22.90       17.04      4.47 o
   1   3  22        2.89        2.39      5.46 o
   2   3  22        7.93       12.47      7.12 o
   3   3  22        0.65        5.79      8.51 o
   4   3  22        2.36        6.60     12.61 o
  -5   4  22       12.87       31.09     19.86 o
  -4   4  22       22.20       25.68     12.92 o
  -3   4  22       90.87       69.58      8.05 o
  -2   4  22        0.31        0.00      5.36 o
  -1   4  22        5.19        4.50      4.85 o
   0   4  22      152.18      137.78     10.18 o
   1   4  22        8.28       11.44      5.69 o
   2   4  22        1.24        7.99      6.04 o
   3   4  22       11.97        7.09      9.03 o
   4   4  22        2.54        0.00     11.04 o
  -4   5  22        0.86        1.25     12.33 o
  -3   5  22      173.45      160.22     12.62 o
  -2   5  22       20.38       14.22      6.34 o
  -1   5  22        7.79       12.75      5.76 o
   0   5  22      513.37      468.20     18.34 o
   1   5  22       29.86       29.98      6.29 o
   2   5  22        2.39        0.00      8.19 o
   3   5  22        4.18       10.61      9.65 o
  -4   6  22        1.78       22.61     12.56 o
  -3   6  22        6.13        0.00      9.07 o
  -2   6  22        9.80        6.74      6.97 o
  -1   6  22        1.30        3.55      6.78 o
   0   6  22       34.37       27.71      7.49 o
   1   6  22        3.23        5.66      7.58 o
   2   6  22        0.63        0.00      8.89 o
   3   6  22        5.52        7.16     12.95 o
  -3   7  22        0.91        0.00     10.69 o
  -2   7  22        1.92        0.00      8.26 o
  -1   7  22        2.02        0.00      7.46 o
   0   7  22       30.43       33.13      7.82 o
   1   7  22        8.26        7.61      8.16 o
   2   7  22        0.30        2.98      8.65 o
  -2   8  22        3.88        2.24     10.59 o
  -1   8  22        0.80        0.00      8.28 o
   0   8  22        9.37        7.84     10.50 o
   1   8  22        0.05        3.99      9.18 o
  -1  -9  23        0.16        3.80     10.04 o
   0  -9  23        0.03        5.54     11.35 o
   1  -9  23        5.40        0.00     11.38 o
   2  -9  23        4.02       15.77     12.09 o
  -2  -8  23        0.28        4.61     13.56 o
  -1  -8  23       19.07       20.87      8.34 o
   0  -8  23        0.03        7.64      8.39 o
   1  -8  23      101.88      104.00     17.93 o
   2  -8  23        2.08        3.24     11.93 o
   3  -8  23        0.01        0.00     14.29 o
  -3  -7  23        2.21       13.12     14.62 o
  -2  -7  23        5.33        0.00     13.08 o
  -1  -7  23        4.23        0.13      6.78 o
   0  -7  23       54.63       67.88      6.86 o
   1  -7  23      140.00      134.80     15.19 o
   2  -7  23       52.07       66.35     13.07 o
   3  -7  23        1.11       18.24     12.04 o
  -4  -6  23        3.31       23.31     15.17 o
  -3  -6  23        1.30        9.73     12.90 o
  -2  -6  23       20.10       10.67      8.72 o
  -1  -6  23       24.76       20.61      6.41 o
   0  -6  23       33.71       32.14      5.42 o
   1  -6  23        9.55        1.33      7.57 o
   2  -6  23       12.88        9.07      9.55 o
   3  -6  23        0.87        0.00     10.00 o
   4  -6  23        2.09        0.00     13.16 o
  -4  -5  23        0.89        4.26     13.18 o
  -3  -5  23        3.11        5.83     12.47 o
  -2  -5  23        4.55        3.25      7.11 o
  -1  -5  23        4.30        1.91      5.44 o
   0  -5  23       77.29       91.09      5.03 o
   1  -5  23       34.96       37.56      4.94 o
   2  -5  23       51.94       49.41      8.91 o
   3  -5  23        2.15        0.00     12.99 o
   4  -5  23        1.97        8.71     11.90 o
  -4  -4  23        0.34        0.00     13.02 o
  -3  -4  23      349.20      278.70     19.63 o
  -2  -4  23       31.02       30.61      8.07 o
  -1  -4  23       69.94       62.18      8.89 o
   0  -4  23       39.25       36.90      4.80 o
   1  -4  23       66.64       60.57      7.82 o
   2  -4  23        1.25        4.57      6.54 o
   3  -4  23        0.05        0.00     11.69 o
   4  -4  23        3.48       10.30     14.51 o
  -5  -3  23       29.76       39.48     15.79 o
  -4  -3  23        2.19        7.52     10.38 o
  -3  -3  23      130.18      105.05     13.52 o
  -2  -3  23       95.97       87.37     10.27 o
  -1  -3  23       96.09       90.78      6.86 o
   0  -3  23       11.75       11.93      5.84 o
   1  -3  23       89.18       81.97      6.07 o
   2  -3  23        3.37       11.53      7.16 o
   3  -3  23        1.60        0.00      9.02 o
   4  -3  23        0.23        0.00      9.72 o
  -5  -2  23        0.36        0.12     15.64 o
  -4  -2  23       25.94       24.27     13.67 o
  -3  -2  23        0.12        0.00      8.93 o
  -2  -2  23     2032.36     2091.46     38.11 o
  -1  -2  23        2.83        4.44      5.24 o
   0  -2  23      234.29      236.06     14.81 o
   1  -2  23        8.93       10.42      3.90 o
   2  -2  23        0.29        1.07      6.22 o
   3  -2  23        1.09        0.75      7.73 o
   4  -2  23        0.52       10.06     10.08 o
  -5  -1  23        5.39        9.50     13.37 o
  -4  -1  23        2.09        1.62      9.95 o
  -3  -1  23       69.27       59.55      9.79 o
  -2  -1  23       13.73       19.46      7.52 o
  -1  -1  23       19.94       22.50      4.39 o
   0  -1  23       37.95       30.87      7.81 o
   1  -1  23       21.39       27.08      5.28 o
   2  -1  23        3.58        5.66      5.37 o
   3  -1  23        4.58        0.00      6.89 o
   4  -1  23        5.14       14.59     10.05 o
  -5   0  23       12.94       17.04     13.32 o
  -4   0  23       68.08       59.82     11.60 o
  -3   0  23       98.75       87.23      9.20 o
  -2   0  23      396.42      411.14     18.63 o
  -1   0  23       11.07        9.62      3.91 o
   0   0  23        2.19        8.40      6.16 o
   1   0  23        7.98        8.92      5.26 o
   2   0  23        1.11        0.00      7.89 o
   3   0  23        0.00        0.00      6.60 o
   4   0  23       12.32       24.64     10.09 o
  -5   1  23        0.03        0.00     14.24 o
  -4   1  23        0.41        6.81     11.84 o
  -3   1  23       90.36      109.71     10.94 o
  -2   1  23       47.87       49.04      5.19 o
  -1   1  23       26.86       21.71      4.42 o
   0   1  23        0.77        0.00      2.62 o
   1   1  23      231.42      245.10      8.24 o
   2   1  23        1.49        0.00      7.36 o
   3   1  23        7.91       16.62      8.67 o
   4   1  23        0.89        0.17     10.71 o
  -5   2  23        2.17        5.46     15.17 o
  -4   2  23        0.20        4.33     15.69 o
  -3   2  23      131.41      174.54     15.69 o
  -2   2  23       18.82       24.10      8.47 o
  -1   2  23        0.90        0.00      4.17 o
   0   2  23        3.44        0.40      4.86 o
   1   2  23        4.86        3.99      4.58 o
   2   2  23        0.06        1.17      7.47 o
   3   2  23        0.44        0.00      7.34 o
   4   2  23       34.15       38.23     12.51 o
  -5   3  23        8.37        0.00     32.58 o
  -4   3  23       12.56       13.23     16.85 o
  -3   3  23       25.48       17.93      9.23 o
  -2   3  23       11.64       11.28      6.21 o
  -1   3  23       33.44       30.38      4.87 o
   0   3  23        3.07        0.89      5.09 o
   1   3  23        0.61        0.00      5.47 o
   2   3  23        8.50        1.96      5.85 o
   3   3  23        4.09        0.35      9.34 o
   4   3  23        0.07        3.20     12.26 o
  -4   4  23        0.69        3.58     13.50 o
  -3   4  23       51.76       71.94     10.27 o
  -2   4  23        0.10        0.00      6.29 o
  -1   4  23        0.00        0.25      5.13 o
   0   4  23       16.45        7.91      6.51 o
   1   4  23       22.61       24.72      6.05 o
   2   4  23        2.80        4.35      7.11 o
   3   4  23        2.38        0.00      9.15 o
  -4   5  23       21.34       33.90     12.62 o
  -3   5  23       17.72        7.13      9.21 o
  -2   5  23        1.05        0.00      6.85 o
  -1   5  23        5.12        3.99      6.05 o
   0   5  23      256.38      253.54     14.37 o
   1   5  23        0.58        3.47      6.30 o
   2   5  23       13.77        6.76      8.18 o
   3   5  23        0.32        5.00     10.15 o
  -4   6  23       13.57       31.03     14.36 o
  -3   6  23        6.22       16.05     11.71 o
  -2   6  23       17.60       15.79      7.85 o
  -1   6  23        0.24        0.00      7.32 o
   0   6  23      165.50      165.18     11.75 o
   1   6  23       37.30       40.66      8.87 o
   2   6  23        4.87        0.00      8.60 o
  -3   7  23       46.14       70.03     19.27 o
  -2   7  23        1.53        0.00      8.51 o
  -1   7  23        1.87        0.68      7.78 o
   0   7  23      142.86      145.49     11.08 o
   1   7  23       25.92       35.34      8.80 o
   2   7  23        0.23        5.54     10.19 o
  -2   8  23        0.00        0.00     12.89 o
  -1   8  23        8.83        8.93      8.70 o
   0   8  23        8.98        0.00     11.71 o
  -1  -9  24       17.63       49.95     36.18 o
   0  -9  24        0.01       10.16     13.08 o
   1  -9  24        7.67        9.47     11.87 o
  -2  -8  24        1.16       12.10     15.05 o
  -1  -8  24        0.86        3.71      8.37 o
   0  -8  24        5.75       23.82     10.30 o
   1  -8  24       35.76       50.17     12.43 o
   2  -8  24        0.45        0.00     11.91 o
  -3  -7  24        0.04        0.00     15.28 o
  -2  -7  24        1.56        3.15     13.00 o
  -1  -7  24        0.71        0.00      6.31 o
   0  -7  24       11.99        8.46      7.34 o
   1  -7  24       26.79       28.01     11.39 o
   2  -7  24        1.50        0.00     13.47 o
   3  -7  24        1.26       13.14     10.97 o
  -3  -6  24        0.86        2.25     14.10 o
  -2  -6  24        6.88        8.27     11.91 o
  -1  -6  24       96.41       89.99      8.17 o
   0  -6  24       19.24       25.56      5.46 o
   1  -6  24        0.39        0.00      8.84 o
   2  -6  24        5.17        4.19     10.13 o
   3  -6  24        0.99        9.28     12.32 o
  -4  -5  24        0.45        2.63     15.10 o
  -3  -5  24        4.25       11.63     21.40 o
  -2  -5  24       17.44       16.41      7.63 o
  -1  -5  24       68.78       60.75      9.09 o
   0  -5  24       60.11       60.04      5.39 o
   1  -5  24        0.07        5.36      8.03 o
   2  -5  24      151.14      160.93     13.18 o
   3  -5  24        1.01        0.00     13.03 o
   4  -5  24        0.89        1.34     11.76 o
  -4  -4  24        3.65       10.16     14.45 o
  -3  -4  24       65.72       31.60     11.59 o
  -2  -4  24       88.87       96.17     10.26 o
  -1  -4  24       65.53       82.83      7.96 o
   0  -4  24       51.03       58.35      4.78 o
   1  -4  24        7.53       16.77      4.66 o
   2  -4  24       15.29       14.78      7.64 o
   3  -4  24        0.17        0.00     11.22 o
   4  -4  24        0.96        0.00     15.35 o
  -4  -3  24        0.69        5.58     15.37 o
  -3  -3  24       47.43       41.28     11.14 o
  -2  -3  24      137.97      142.76     12.11 o
  -1  -3  24      100.67      104.18      7.03 o
   0  -3  24        1.04        8.34      5.38 o
   1  -3  24       22.95       29.22      5.98 o
   2  -3  24       16.47       24.68      7.60 o
   3  -3  24        0.99        0.00      9.12 o
   4  -3  24        0.60        5.73     10.10 o
  -5  -2  24        0.25        0.00     17.04 o
  -4  -2  24       37.60       34.20     14.90 o
  -3  -2  24      112.43      106.49     11.16 o
  -2  -2  24      236.90      248.44     14.82 o
  -1  -2  24      179.28      169.14     10.23 o
   0  -2  24       43.41       53.79      8.94 o
   1  -2  24       32.92       29.97      4.35 o
   2  -2  24        1.19        4.36      8.14 o
   3  -2  24        0.01        9.41      9.00 o
   4  -2  24        4.61        0.00     10.69 o
  -5  -1  24        0.65        4.74     14.31 o
  -4  -1  24        2.79        0.00     10.61 o
  -3  -1  24       14.58       15.31      7.98 o
  -2  -1  24      564.75      595.72     28.94 o
  -1  -1  24       50.46       47.18      5.73 o
   0  -1  24       13.38       21.45      8.12 o
   1  -1  24        0.05        0.43      4.87 o
   2  -1  24        0.12        2.28      7.22 o
   3  -1  24        0.10        0.86      8.98 o
   4  -1  24       26.91       26.85     10.71 o
  -5   0  24        0.10        9.75     12.54 o
  -4   0  24       96.63       82.06     14.02 o
  -3   0  24       35.06       39.89      7.95 o
  -2   0  24      375.74      387.72     23.11 o
  -1   0  24        3.44        3.97      4.03 o
   0   0  24        3.66       12.68      6.41 o
   1   0  24       27.78       14.22      5.42 o
   2   0  24       10.06       13.66      8.17 o
   3   0  24        6.32        4.65      8.27 o
   4   0  24       30.87       57.58     10.49 o
  -5   1  24        0.10        2.92     13.88 o
  -4   1  24        0.31        0.00     11.49 o
  -3   1  24      382.89      371.88     17.56 o
  -2   1  24      387.44      342.57     16.12 o
  -1   1  24        2.63        9.80      4.42 o
   0   1  24       22.03       23.26      2.79 o
   1   1  24      318.88      336.91     12.71 o
   2   1  24        2.22        0.00      7.95 o
   3   1  24       15.19        0.00      9.10 o
   4   1  24        2.43        8.16     12.91 o
  -5   2  24       14.57       12.47     15.35 o
  -4   2  24       10.67       31.27     17.02 o
  -3   2  24        1.29        0.00      9.40 o
  -2   2  24      509.53      518.80     25.45 o
  -1   2  24        0.22        2.67      4.41 o
   0   2  24       27.75       31.80      5.16 o
   1   2  24        0.07        5.12      4.70 o
   2   2  24        1.06       10.01      7.77 o
   3   2  24        0.70        7.28      8.29 o
   4   2  24        3.14        0.00     11.79 o
  -5   3  24        2.21        0.00     18.42 o
  -4   3  24        2.07        2.24     16.29 o
  -3   3  24        0.97        0.77     10.46 o
  -2   3  24      137.63      125.22     12.72 o
  -1   3  24        0.59        4.26      4.44 o
   0   3  24       16.36       10.80      5.39 o
   1   3  24       11.55       10.55      5.68 o
   2   3  24        0.29        0.00      7.84 o
   3   3  24        6.57        6.05      9.60 o
  -4   4  24        2.35        3.53     17.76 o
  -3   4  24       22.05       20.20      9.42 o
  -2   4  24        2.78        2.28      8.58 o
  -1   4  24       48.42       50.94      6.27 o
   0   4  24       14.98        7.37      6.87 o
   1   4  24        4.21        3.92      6.01 o
   2   4  24        0.04        0.00      8.86 o
   3   4  24        0.22        7.14      9.27 o
  -4   5  24       16.68       18.93     13.34 o
  -3   5  24        1.14       10.78      9.38 o
  -2   5  24        0.00        0.00      8.79 o
  -1   5  24        0.25        1.34      6.22 o
   0   5  24       40.83       39.11      7.91 o
   1   5  24       19.46       14.60      7.23 o
   2   5  24       15.09        8.33     10.18 o
   3   5  24        0.01        0.00     10.74 o
  -4   6  24        7.41        5.61     14.75 o
  -3   6  24        1.86       10.17     12.50 o
  -2   6  24       14.76        6.45      9.63 o
  -1   6  24        1.57        0.14      7.00 o
   0   6  24       22.80       28.04      8.02 o
   1   6  24       35.79       34.60      9.07 o
   2   6  24        1.54        0.00     11.24 o
  -3   7  24       29.73        8.84     14.01 o
  -2   7  24        0.09       10.17     11.13 o
  -1   7  24        0.02        0.00      7.96 o
   0   7  24       41.64       51.61      9.50 o
   1   7  24       26.36       17.59      9.87 o
  -2   8  24        0.06        0.00     13.41 o
  -1   8  24        2.57       15.80     10.08 o
   0   8  24       10.29        1.60     11.51 o
   0  -9  25        1.07        0.00     16.62 o
   1  -9  25        0.39        0.00     12.53 o
  -2  -8  25        1.24        0.00     14.79 o
  -1  -8  25        4.57       10.23     11.08 o
   0  -8  25       17.02        9.09     10.86 o
   1  -8  25       19.59       16.46     12.61 o
   2  -8  25        0.83        0.00     11.71 o
  -3  -7  25        4.01        0.00     15.69 o
  -2  -7  25        7.52        2.40     12.44 o
  -1  -7  25       47.23       49.21      9.50 o
   0  -7  25       47.05       52.94     12.78 o
   1  -7  25      122.75      132.52     15.08 o
   2  -7  25        9.38        8.57     11.17 o
   3  -7  25        6.16        3.81     11.61 o
  -3  -6  25        0.69        0.49     13.73 o
  -2  -6  25       75.92       63.67     12.68 o
  -1  -6  25       32.10       26.50      6.94 o
   0  -6  25        0.08        0.74      6.14 o
   1  -6  25       61.10       54.15      9.53 o
   2  -6  25        8.18        8.88     10.47 o
   3  -6  25        0.06        7.46     12.37 o
  -4  -5  25        1.09       10.84     14.59 o
  -3  -5  25       17.08       19.65     12.98 o
  -2  -5  25      261.24      226.09     13.85 o
  -1  -5  25      111.86      108.53     10.97 o
   0  -5  25       53.65       64.39      6.81 o
   1  -5  25        0.07        1.87      7.87 o
   2  -5  25       42.85       63.35     10.48 o
   3  -5  25        2.07        5.64     12.87 o
   4  -5  25        2.32        3.66     15.74 o
  -4  -4  25        1.20        8.68     17.18 o
  -3  -4  25       12.25        7.50     10.41 o
  -2  -4  25        7.34        5.88      8.00 o
  -1  -4  25       19.27       19.07      8.83 o
   0  -4  25        6.44        4.90      6.64 o
   1  -4  25       12.54        7.07      7.70 o
   2  -4  25        0.11        0.00     10.32 o
   3  -4  25        0.02        0.00     12.64 o
   4  -4  25        1.06        6.15     12.15 o
  -4  -3  25        0.23       10.87     18.07 o
  -3  -3  25        3.55        0.00     10.53 o
  -2  -3  25       62.17       68.19      9.76 o
  -1  -3  25       63.23       64.75      9.94 o
   0  -3  25       64.21       66.16      7.10 o
   1  -3  25       87.15       70.12      7.37 o
   2  -3  25        7.85        7.82      8.13 o
   3  -3  25        0.29        8.62      9.82 o
   4  -3  25        0.12       15.41     12.60 o
  -4  -2  25        2.06        5.88     10.81 o
  -3  -2  25      162.99      158.02     18.79 o
  -2  -2  25        2.54        5.67      7.60 o
  -1  -2  25      245.70      226.41     15.44 o
   0  -2  25        0.20        0.00      8.47 o
   1  -2  25       62.96       68.73      7.66 o
   2  -2  25        7.97        8.71      7.98 o
   3  -2  25        0.07        0.00      8.97 o
   4  -2  25        0.37        7.58     10.05 o
  -5  -1  25        8.45        9.96     14.56 o
  -4  -1  25        0.10        0.00     11.26 o
  -3  -1  25       50.60       39.61     11.18 o
  -2  -1  25      212.20      213.92     12.96 o
  -1  -1  25       82.10       76.81      6.21 o
   0  -1  25       63.92       54.97      9.35 o
   1  -1  25        2.98        0.71      6.26 o
   2  -1  25        0.78        0.00      7.32 o
   3  -1  25        0.04        0.00      8.62 o
   4  -1  25        1.28        6.03     10.29 o
  -5   0  25        8.22       10.05     14.41 o
  -4   0  25       28.12       46.15     11.84 o
  -3   0  25        9.53        0.00      7.04 o
  -2   0  25     3843.27     3723.31     61.33 o
  -1   0  25       22.34       19.01      4.19 o
   0   0  25        0.58       15.78      6.93 o
   1   0  25        0.00        0.00      6.34 o
   2   0  25        7.26       11.72      7.89 o
   3   0  25        5.36        5.83      8.63 o
   4   0  25        0.00        7.86     10.37 o
  -5   1  25        5.48        0.00     15.03 o
  -4   1  25        7.92        0.00     11.71 o
  -3   1  25      520.42      558.32     21.35 o
  -2   1  25       86.35      102.29      9.89 o
  -1   1  25      135.70      132.01      7.19 o
   0   1  25       24.10       34.28      8.04 o
   1   1  25       42.54       65.57      7.39 o
   2   1  25        0.52        8.89      8.24 o
   3   1  25        1.16        0.00      9.76 o
   4   1  25        1.80        1.55     14.74 o
  -5   2  25        0.10        5.74     17.14 o
  -4   2  25       20.65       52.88     12.67 o
  -3   2  25        4.11        0.00      9.74 o
  -2   2  25      628.39      581.90     36.79 o
  -1   2  25        0.30        0.53      2.53 o
   0   2  25       18.77       19.83      5.07 o
   1   2  25       82.53       69.58      8.66 o
   2   2  25        1.19        3.19      8.32 o
   3   2  25        2.26        0.00     10.38 o
   4   2  25        0.80        0.00     13.77 o
  -4   3  25        7.35       38.99     18.19 o
  -3   3  25        2.47        1.85      9.80 o
  -2   3  25      235.54      212.52     21.41 o
  -1   3  25       37.66       30.33      7.28 o
   0   3  25        8.47        8.84      5.34 o
   1   3  25      265.80      258.50     13.68 o
   2   3  25        3.11        7.66      8.87 o
   3   3  25        3.77        1.57      9.31 o
  -4   4  25        0.57        0.00     17.56 o
  -3   4  25       60.11       66.21     10.16 o
  -2   4  25        1.21        8.31      8.50 o
  -1   4  25       47.78       44.98      7.14 o
   0   4  25       36.20       32.77      6.37 o
   1   4  25        3.12        8.67      7.35 o
   2   4  25        0.45        5.13      9.97 o
   3   4  25        0.46        5.83      9.69 o
  -4   5  25        0.21        0.00     13.56 o
  -3   5  25        9.66       16.97     10.15 o
  -2   5  25       39.47       35.15      9.05 o
  -1   5  25        2.81        5.60      7.61 o
   0   5  25        2.37        0.52      7.07 o
   1   5  25        4.48        6.80      7.32 o
   2   5  25        0.19       19.03      9.92 o
  -3   6  25       88.36      131.29     20.53 o
  -2   6  25        0.04        0.00      9.66 o
  -1   6  25       18.01       10.41      8.73 o
   0   6  25        2.54       10.53      7.34 o
   1   6  25        1.00        6.87     10.44 o
   2   6  25        7.22       23.95     15.90 o
  -3   7  25        0.31       25.13     14.96 o
  -2   7  25        0.17        0.00     10.63 o
  -1   7  25        1.61        0.42     10.66 o
   0   7  25       16.23       17.65      7.95 o
   1   7  25        6.57        4.79     12.03 o
  -1   8  25        2.27        4.60     12.57 o
  -1  -8  26        8.68       25.75     12.69 o
   0  -8  26        0.00        0.00     13.58 o
   1  -8  26       29.74       34.03     14.35 o
   2  -8  26        3.38        1.94     13.01 o
  -2  -7  26       12.58        0.00     14.23 o
  -1  -7  26       17.26       15.07      9.37 o
   0  -7  26       48.15       53.95     12.71 o
   1  -7  26      116.60      114.02     12.20 o
   2  -7  26        2.76        5.76     12.20 o
  -3  -6  26        1.84        0.00     15.66 o
  -2  -6  26       31.23       21.43     13.10 o
  -1  -6  26       41.08       42.13      8.85 o
   0  -6  26        4.42        1.49      8.21 o
   1  -6  26       44.36       39.63      9.79 o
   2  -6  26        1.63        4.45     10.58 o
   3  -6  26        0.12        0.00     12.63 o
  -3  -5  26        0.71        3.93     13.39 o
  -2  -5  26       93.31       91.99     10.06 o
  -1  -5  26        6.91        6.68      7.92 o
   0  -5  26       74.13       97.07      8.75 o
   1  -5  26        3.48        6.24      9.05 o
   2  -5  26        6.21        2.08      9.64 o
   3  -5  26        1.30        1.46     13.13 o
  -4  -4  26        5.32        3.80     17.96 o
  -3  -4  26        9.67        2.34     11.12 o
  -2  -4  26        4.11        3.94      8.75 o
  -1  -4  26      361.95      344.02     19.04 o
   0  -4  26       19.61       17.21      9.63 o
   1  -4  26       11.70        7.04      7.69 o
   2  -4  26        3.73        4.13     10.93 o
   3  -4  26        0.36        2.46     11.94 o
   4  -4  26        0.44        8.62     13.35 o
  -4  -3  26        4.20        0.00     16.37 o
  -3  -3  26        6.81        2.33     10.96 o
  -2  -3  26        0.21        0.00      7.77 o
  -1  -3  26       10.74        8.65      9.32 o
   0  -3  26      246.71      244.15     16.54 o
   1  -3  26        1.86        3.77      6.30 o
   2  -3  26        0.25        0.00      8.41 o
   3  -3  26        0.49        3.76      9.95 o
   4  -3  26        0.16        0.00     13.48 o
  -4  -2  26       41.61       56.24     11.58 o
  -3  -2  26       22.85       19.30      8.55 o
  -2  -2  26       27.41       26.24      7.93 o
  -1  -2  26      239.76      205.31     15.58 o
   0  -2  26        0.60        0.00      8.80 o
   1  -2  26        0.05        5.48      7.00 o
   2  -2  26        5.50       11.79      9.20 o
   3  -2  26        0.83        2.44      9.13 o
   4  -2  26        0.67        8.12     11.62 o
  -4  -1  26        0.01        0.00     15.68 o
  -3  -1  26       31.93       31.37      7.54 o
  -2  -1  26       50.94       52.40      8.29 o
  -1  -1  26      390.74      405.95     20.24 o
   0  -1  26       25.25       28.33      9.71 o
   1  -1  26        0.56        0.92      6.90 o
   2  -1  26       22.79       26.46      7.88 o
   3  -1  26        1.16        0.91      8.68 o
   4  -1  26       14.10       24.43     11.34 o
  -4   0  26        0.00        0.00     10.77 o
  -3   0  26       16.90       16.24      7.45 o
  -2   0  26      131.37      145.88     10.11 o
  -1   0  26       69.97       62.41      8.42 o
   0   0  26        0.87        6.86      7.06 o
   1   0  26        2.72        3.32      6.82 o
   2   0  26        0.67        2.18      7.48 o
   3   0  26        0.03        3.77      9.05 o
   4   0  26        7.55        0.56     12.50 o
  -4   1  26        8.91        1.25     11.46 o
  -3   1  26        4.89        2.72      7.68 o
  -2   1  26      150.29      138.37     10.68 o
  -1   1  26      152.69      148.89      9.79 o
   0   1  26        1.86       10.04      7.17 o
   1   1  26        6.83        9.06      7.19 o
   2   1  26        8.94       20.28      8.36 o
   3   1  26        0.01        0.00     10.01 o
   4   1  26        0.26        7.31     14.11 o
  -4   2  26        0.28        7.35     12.99 o
  -3   2  26        0.03        0.00      8.80 o
  -2   2  26       45.11       85.57     13.33 o
  -1   2  26        3.42        5.63      5.74 o
   0   2  26       24.52       24.24      6.52 o
   1   2  26      162.68      154.59     11.16 o
   2   2  26       28.64       33.99      8.73 o
   3   2  26        0.00        0.00     11.06 o
  -4   3  26        1.62        7.93     14.76 o
  -3   3  26        1.20        1.81     10.85 o
  -2   3  26       30.42       29.90      9.55 o
  -1   3  26       30.36       25.36      7.68 o
   0   3  26        5.38        9.35      6.92 o
   1   3  26      360.52      379.65     16.52 o
   2   3  26        3.72        5.28      8.97 o
   3   3  26        1.07        0.00     11.57 o
  -4   4  26        5.45       11.79     19.94 o
  -3   4  26       39.32       39.44     10.20 o
  -2   4  26       50.81       42.16     10.01 o
  -1   4  26       13.91       13.00      7.80 o
   0   4  26       11.20       11.45      6.53 o
   1   4  26       71.64       67.68      8.50 o
   2   4  26        6.48       11.56     10.77 o
   3   4  26        0.08       10.53     10.41 o
  -4   5  26        0.16        0.00     13.81 o
  -3   5  26        0.00        0.00     10.80 o
  -2   5  26      171.16      175.31     14.47 o
  -1   5  26        3.98        2.76      8.63 o
   0   5  26        0.62        0.00      6.48 o
   1   5  26       78.09       62.85      9.36 o
   2   5  26       24.02       30.39     12.47 o
  -3   6  26       15.08       27.62     13.09 o
  -2   6  26       12.43       17.55     10.13 o
  -1   6  26       26.08       28.84      9.83 o
   0   6  26        7.21       15.12      7.29 o
   1   6  26       25.00       20.70     11.92 o
   2   6  26        8.62       13.08     15.09 o
  -2   7  26        0.01        0.00     12.03 o
  -1   7  26        0.04        0.00     10.14 o
   0   7  26       20.68       27.38      8.25 o
   1   7  26       29.30       28.14     12.20 o
  -1  -8  27        0.05        2.68     16.98 o
   0  -8  27        0.80       23.44     14.53 o
   1  -8  27        0.12        2.73     14.11 o
  -2  -7  27        2.74        1.44     13.83 o
  -1  -7  27        6.96       14.18      9.55 o
   0  -7  27        1.15        8.25     11.60 o
   1  -7  27        0.01       23.44     13.15 o
   2  -7  27        0.98        0.00     14.26 o
  -3  -6  27        0.00        0.00     14.79 o
  -2  -6  27        0.87       14.16     16.18 o
  -1  -6  27        0.04        0.00      9.05 o
   0  -6  27       20.64        9.19     10.28 o
   1  -6  27        5.96       13.46     11.44 o
   2  -6  27        2.09        0.05     10.77 o
   3  -6  27       12.04        0.00     15.39 o
  -3  -5  27        3.36       21.02     13.86 o
  -2  -5  27        9.12       15.07     10.84 o
  -1  -5  27       21.23        5.78      8.38 o
   0  -5  27       64.34       56.61      8.81 o
   1  -5  27       52.08       48.18     10.79 o
   2  -5  27       13.82        5.91      9.91 o
   3  -5  27        6.93        5.98     14.28 o
  -4  -4  27        3.70       21.66     16.41 o
  -3  -4  27        2.14       13.47     11.48 o
  -2  -4  27      240.71      234.87     16.00 o
  -1  -4  27      141.85      134.61     15.20 o
   0  -4  27      108.09      111.87      9.61 o
   1  -4  27        2.47       15.59     10.30 o
   2  -4  27       12.43        6.12     12.01 o
   3  -4  27        0.24        0.00     13.28 o
  -4  -3  27       15.04        4.48     17.68 o
  -3  -3  27        4.46        9.39     10.79 o
  -2  -3  27       19.13       18.67      8.71 o
  -1  -3  27      207.34      204.10     15.97 o
   0  -3  27      172.23      167.74     14.50 o
   1  -3  27       73.94       83.21      9.61 o
   2  -3  27       36.77       42.43      8.35 o
   3  -3  27        0.00        0.00     11.95 o
   4  -3  27        0.05        0.00     13.47 o
  -4  -2  27        4.29       11.71     11.82 o
  -3  -2  27        5.04        0.98     10.61 o
  -2  -2  27        0.03        3.39      8.64 o
  -1  -2  27       84.90      110.32     13.34 o
   0  -2  27        1.58        3.60      9.19 o
   1  -2  27       32.65       24.42      7.27 o
   2  -2  27        9.56       15.54      9.16 o
   3  -2  27        0.42        0.00      9.06 o
   4  -2  27        1.29        0.00     10.80 o
  -4  -1  27        0.27        0.00     16.21 o
  -3  -1  27       12.12        9.82     10.96 o
  -2  -1  27      242.72      247.62     16.06 o
  -1  -1  27      353.93      376.93     24.24 o
   0  -1  27        9.47        0.00      7.33 o
   1  -1  27        0.58        1.38      6.74 o
   2  -1  27        4.76        1.82     10.40 o
   3  -1  27        0.02        0.00      9.31 o
   4  -1  27        6.05       13.31     11.63 o
  -4   0  27        4.53        0.31     16.17 o
  -3   0  27        0.15        1.73      9.61 o
  -2   0  27      415.80      405.02     19.82 o
  -1   0  27      280.06      287.94     15.04 o
   0   0  27        0.18        3.64      7.37 o
   1   0  27        0.05        0.00      7.27 o
   2   0  27        6.94        8.18      7.76 o
   3   0  27        0.89        4.04     11.23 o
   4   0  27        0.00        0.00     11.64 o
  -4   1  27        0.04        9.20     16.41 o
  -3   1  27       76.47       74.20     12.34 o
  -2   1  27      326.34      294.47     20.57 o
  -1   1  27       51.80       50.03      7.39 o
   0   1  27        2.38        1.73      7.35 o
   1   1  27       17.83       18.77      6.73 o
   2   1  27        1.20        0.00      8.98 o
   3   1  27        0.92        0.00     10.77 o
  -4   2  27        1.07        0.31     16.94 o
  -3   2  27        1.58        4.07     10.27 o
  -2   2  27      477.16      402.96     23.96 o
  -1   2  27        0.02        6.10      6.98 o
   0   2  27       27.42       23.40      6.99 o
   1   2  27       13.40       16.34      7.83 o
   2   2  27        1.15        0.00      8.57 o
   3   2  27        0.02        0.00     11.96 o
  -4   3  27        1.82        6.94     19.35 o
  -3   3  27        1.42       13.68     11.61 o
  -2   3  27       18.83       12.21      9.46 o
  -1   3  27       12.63       12.04      8.54 o
   0   3  27        0.00        0.00      7.42 o
   1   3  27       88.98       98.13      9.51 o
   2   3  27        0.23        0.00      8.74 o
   3   3  27        0.00        0.00     12.44 o
  -4   4  27       19.34       35.26     18.74 o
  -3   4  27        5.61        0.48     11.14 o
  -2   4  27       33.58       27.37      9.51 o
  -1   4  27        1.81        1.12      9.07 o
   0   4  27        0.37        6.10      7.75 o
   1   4  27       59.45       48.76      8.16 o
   2   4  27        4.77       14.90     11.72 o
   3   4  27        0.13        0.00     13.08 o
  -3   5  27       19.09       23.59     10.19 o
  -2   5  27       58.31       42.01      9.91 o
  -1   5  27        0.02        4.12      8.64 o
   0   5  27        0.68        0.00      7.53 o
   1   5  27      137.34      122.66     15.31 o
   2   5  27        9.99       12.43     12.58 o
  -3   6  27       11.01        5.49     11.82 o
  -2   6  27        0.11        0.79     10.65 o
  -1   6  27       12.51       13.79      9.65 o
   0   6  27        0.73        7.89      7.47 o
   1   6  27        0.01       13.27     12.00 o
  -2   7  27        0.64        3.00     10.94 o
  -1   7  27        1.96        3.41     11.63 o
   0   7  27        0.01        0.00      9.99 o
  -1  -8  28        0.14        0.00     19.32 o
   0  -8  28        0.93        1.67     12.16 o
   1  -8  28        1.32        0.00     14.31 o
  -2  -7  28        0.32        1.65     16.16 o
  -1  -7  28        6.39        0.00     11.14 o
   0  -7  28        4.36        0.00     11.05 o
   1  -7  28        3.96        0.00     13.48 o
   2  -7  28        8.52       21.07     13.76 o
  -3  -6  28        0.16        0.00     15.32 o
  -2  -6  28        0.07        6.52     14.24 o
  -1  -6  28        1.37        5.68      9.41 o
   0  -6  28        6.06        8.22     14.72 o
   1  -6  28       28.94       43.52     12.11 o
   2  -6  28        0.04        0.00     13.49 o
  -3  -5  28        1.01        1.24     14.85 o
  -2  -5  28        4.15        0.00     10.52 o
  -1  -5  28        2.98        5.37      8.73 o
   0  -5  28        2.26        2.37      7.79 o
   1  -5  28       63.48       49.95     11.49 o
   2  -5  28        0.06        0.00     13.55 o
   3  -5  28       20.67       26.91     13.98 o
  -3  -4  28        9.20       15.29     15.56 o
  -2  -4  28      125.68      103.01     11.67 o
  -1  -4  28      132.81      134.33     13.40 o
   0  -4  28      133.80      137.76     14.07 o
   1  -4  28        1.17        0.00     10.67 o
   2  -4  28       10.65       13.19     11.59 o
   3  -4  28        1.71        0.00     14.45 o
  -4  -3  28        9.19        0.00     17.94 o
  -3  -3  28        0.00        0.00     12.20 o
  -2  -3  28       32.88       23.10      9.03 o
  -1  -3  28       76.91       64.79     11.56 o
   0  -3  28       35.83       27.33     13.47 o
   1  -3  28       18.90        5.32      8.50 o
   2  -3  28        9.71        0.00      9.28 o
   3  -3  28        0.95        0.00     11.09 o
  -4  -2  28       25.12       58.39     13.43 o
  -3  -2  28       34.70       42.11     11.54 o
  -2  -2  28        3.59        1.08      8.49 o
  -1  -2  28     1194.74     1229.68     34.73 o
   0  -2  28       66.94       67.78     11.52 o
   1  -2  28        0.58        4.53      8.09 o
   2  -2  28        2.92        6.60      9.20 o
   3  -2  28        5.53        0.00     10.14 o
  -4  -1  28        0.83        0.00     16.82 o
  -3  -1  28       43.47       33.13     11.10 o
  -2  -1  28        1.02        0.00      9.01 o
  -1  -1  28        5.31       13.62      8.02 o
   0  -1  28       24.52       21.69      8.45 o
   1  -1  28        7.35        8.21      7.31 o
   2  -1  28       24.65       29.50     11.04 o
   3  -1  28        0.29        0.00      9.54 o
  -4   0  28        0.16        0.00     17.44 o
  -3   0  28       37.13       39.30     10.20 o
  -2   0  28        0.01        0.15      7.87 o
  -1   0  28      672.98      693.04     22.34 o
   0   0  28        9.30       16.90      8.06 o
   1   0  28       15.84       18.46      7.34 o
   2   0  28        5.47       10.90      8.23 o
   3   0  28        1.91        5.16     11.44 o
  -4   1  28        0.31        6.45     15.09 o
  -3   1  28        8.94       20.55     10.00 o
  -2   1  28        0.35        3.98      9.15 o
  -1   1  28      101.87       96.90      9.74 o
   0   1  28        0.72        0.00      7.76 o
   1   1  28        6.24        1.23      7.76 o
   2   1  28       19.58       29.87      9.82 o
   3   1  28        3.32        0.00     10.75 o
  -4   2  28       12.46       49.18     18.80 o
  -3   2  28        3.73        3.36     10.99 o
  -2   2  28        1.00       10.29     10.90 o
  -1   2  28       60.01       50.08      7.25 o
   0   2  28       17.81       17.42      7.18 o
   1   2  28       59.47       42.14      8.55 o
   2   2  28        3.03        8.21      9.25 o
   3   2  28        0.03        0.00     13.53 o
  -4   3  28        0.45        0.00     16.12 o
  -3   3  28        0.83       11.35     12.03 o
  -2   3  28        1.77        0.00      9.48 o
  -1   3  28       26.98       32.26     10.25 o
   0   3  28        0.79        2.31      7.47 o
   1   3  28        9.29       12.40      8.22 o
   2   3  28        2.02        1.04      8.70 o
   3   3  28        0.77        4.64     12.66 o
  -4   4  28        5.94        1.55     19.79 o
  -3   4  28        4.10        6.22     11.44 o
  -2   4  28        2.72        1.10      9.35 o
  -1   4  28        1.53        0.00     11.27 o
   0   4  28       21.24       19.06      9.90 o
   1   4  28       21.83       17.69      8.79 o
   2   4  28        3.37        4.43     11.83 o
  -3   5  28       56.26       47.08     12.16 o
  -2   5  28        6.09       13.02      9.46 o
  -1   5  28        5.52       19.67     12.11 o
   0   5  28        2.72        0.75      8.08 o
   1   5  28       86.72       82.99     14.35 o
   2   5  28        1.33        0.00     13.78 o
  -2   6  28        8.82        3.80     11.17 o
  -1   6  28        6.03        1.06     11.27 o
   0   6  28        0.58        4.70      8.59 o
   1   6  28       83.91       72.90     12.95 o
  -1  -7  29        1.64        0.00     14.36 o
   0  -7  29        3.26        8.86     16.35 o
   1  -7  29       13.37       19.31     13.07 o
  -2  -6  29        0.00       16.74     13.47 o
  -1  -6  29       30.67       23.41      9.73 o
   0  -6  29       98.99      114.12     17.21 o
   1  -6  29        3.65        0.00     12.79 o
   2  -6  29        0.58        0.03     12.46 o
  -3  -5  29        0.23       12.30     14.56 o
  -2  -5  29       30.60       24.17     13.49 o
  -1  -5  29        9.81        0.00     10.64 o
   0  -5  29       14.26        0.00     13.33 o
   1  -5  29       22.21       26.32     11.74 o
   2  -5  29        9.99       13.60     11.63 o
   3  -5  29       15.39       10.52     14.75 o
  -3  -4  29        0.54        0.00     18.30 o
  -2  -4  29        5.77        9.65      9.93 o
  -1  -4  29       18.48       23.10      9.90 o
   0  -4  29       53.74       42.57     11.03 o
   1  -4  29        1.52        2.56     11.32 o
   2  -4  29        2.10        0.00     12.66 o
   3  -4  29        9.52       15.26     13.12 o
  -4  -3  29       15.15       37.52     37.22 o
  -3  -3  29        0.01        8.42     12.83 o
  -2  -3  29        0.26        0.00      9.71 o
  -1  -3  29       43.03       32.26     10.29 o
   0  -3  29       33.05       21.10      9.90 o
   1  -3  29        0.68        0.00      9.01 o
   2  -3  29       10.98       20.62     11.35 o
   3  -3  29        0.04       11.68     12.25 o
  -4  -2  29       13.97       47.71     11.50 o
  -3  -2  29        8.73        2.92     11.80 o
  -2  -2  29       17.06       18.89      9.17 o
  -1  -2  29      259.80      275.71     18.44 o
   0  -2  29      140.50      143.38     14.14 o
   1  -2  29       38.22       36.97      9.07 o
   2  -2  29       15.71       21.17     10.25 o
   3  -2  29        3.67        6.18     10.13 o
  -4  -1  29        0.76        0.00     14.23 o
  -3  -1  29        1.77        2.68      9.39 o
  -2  -1  29       22.86       16.54      9.44 o
  -1  -1  29       28.26       43.61      8.27 o
   0  -1  29       28.54       22.90      8.51 o
   1  -1  29       14.43       27.23      8.45 o
   2  -1  29        0.03        1.58     10.82 o
   3  -1  29        0.01        1.30     10.19 o
  -4   0  29       14.40       25.05     17.89 o
  -3   0  29       27.14       26.13     10.89 o
  -2   0  29       82.21       75.45      9.46 o
  -1   0  29      217.74      268.25     15.07 o
   0   0  29       16.74       22.83      7.86 o
   1   0  29       45.97       45.33      8.56 o
   2   0  29       33.20       37.58      9.64 o
   3   0  29        5.50        0.00     11.98 o
  -4   1  29        1.11        4.27     16.40 o
  -3   1  29        1.31        0.00     10.43 o
  -2   1  29      275.07      271.05     17.32 o
  -1   1  29       65.27       66.87      9.16 o
   0   1  29        4.36        7.69      7.73 o
   1   1  29        3.58        1.42      7.71 o
   2   1  29      125.03      141.02     11.46 o
   3   1  29        2.24        1.95     11.40 o
  -4   2  29       15.09       25.57     16.07 o
  -3   2  29        0.89        0.00     11.20 o
  -2   2  29        7.81        5.24     10.55 o
  -1   2  29      130.88      124.57      9.78 o
   0   2  29       11.30        4.02      8.30 o
   1   2  29       28.43       26.51      8.54 o
   2   2  29        5.78        6.98      9.74 o
   3   2  29        0.42        1.18     12.25 o
  -4   3  29       14.41        0.00     20.15 o
  -3   3  29        1.65       17.70     13.52 o
  -2   3  29       10.01       19.02     11.16 o
  -1   3  29       43.61       37.12     10.91 o
   0   3  29        0.22        1.85      7.57 o
   1   3  29        4.82        0.00      8.23 o
   2   3  29        7.51       10.15     11.78 o
  -3   4  29        1.08        3.20     16.07 o
  -2   4  29        0.32        0.00     12.44 o
  -1   4  29       11.20       16.18     10.11 o
   0   4  29       51.74       50.37     10.57 o
   1   4  29        1.05        4.44      9.36 o
   2   4  29        2.50        8.09     11.69 o
  -3   5  29        5.29       15.92     14.81 o
  -2   5  29        0.00        0.00     13.93 o
  -1   5  29        0.02       12.16     12.33 o
   0   5  29        0.58        0.53     10.14 o
   1   5  29       24.21       11.71     12.15 o
  -2   6  29        1.81        8.47     13.28 o
  -1   6  29        0.48        0.00     11.76 o
   0   6  29        4.66        7.12     11.40 o
  -1  -7  30        2.20        4.10     18.85 o
   0  -7  30       13.73       14.07     16.19 o
   1  -7  30       36.40       54.64     13.92 o
  -2  -6  30        0.35       17.54     15.07 o
  -1  -6  30       42.19       30.05     10.25 o
   0  -6  30       25.15       10.32     15.11 o
   1  -6  30        2.12        0.00     12.75 o
   2  -6  30        3.59        0.00     14.75 o
  -3  -5  30        2.99        0.00     15.49 o
  -2  -5  30       26.06       30.83     14.86 o
  -1  -5  30       68.42       76.57     13.05 o
   0  -5  30       54.03       34.56     13.75 o
   1  -5  30        9.19        8.16     12.13 o
   2  -5  30        3.56        3.03     14.12 o
  -3  -4  30        4.79        6.78     17.99 o
  -2  -4  30       27.37       31.89     13.24 o
  -1  -4  30       26.84       29.51     10.55 o
   0  -4  30        0.06        0.82     10.17 o
   1  -4  30       17.26        0.00     10.53 o
   2  -4  30        0.61        0.00     12.74 o
   3  -4  30        1.05       20.12     15.19 o
  -3  -3  30        0.65       18.72     17.06 o
  -2  -3  30        0.42        2.91      9.96 o
  -1  -3  30        0.52        4.19      9.84 o
   0  -3  30       12.38       18.42     10.53 o
   1  -3  30        5.71        3.79      9.58 o
   2  -3  30        0.36       10.06     12.76 o
   3  -3  30        7.59       11.71     12.17 o
  -4  -2  30       11.00        0.00     20.39 o
  -3  -2  30       12.66       17.97     13.23 o
  -2  -2  30       16.78       19.69      9.76 o
  -1  -2  30        9.13       18.38     10.15 o
   0  -2  30      113.86      103.20     13.10 o
   1  -2  30       25.88       23.55      9.74 o
   2  -2  30        6.22        1.15     11.89 o
   3  -2  30        1.72        6.00     10.11 o
  -4  -1  30        1.38        0.00     12.62 o
  -3  -1  30       13.12        1.77     10.26 o
  -2  -1  30        0.26        0.00      9.52 o
  -1  -1  30      163.61      168.79     12.77 o
   0  -1  30       30.24       36.08      8.94 o
   1  -1  30        0.05        5.36      7.80 o
   2  -1  30        3.89        4.64     10.96 o
   3  -1  30        0.11        0.00     11.83 o
  -4   0  30       13.10       28.86     16.47 o
  -3   0  30        0.22        3.40     11.33 o
  -2   0  30       10.42       18.31      8.13 o
  -1   0  30      448.97      474.29     22.52 o
   0   0  30        7.71        4.12      8.39 o
   1   0  30       30.60       36.81      8.15 o
   2   0  30        6.16       10.94     10.31 o
   3   0  30        0.15        0.00     11.21 o
  -4   1  30        5.20        0.00     18.16 o
  -3   1  30        0.18        5.42     11.64 o
  -2   1  30       20.70       22.39      9.52 o
  -1   1  30       19.44       21.04      7.76 o
   0   1  30       17.97       16.07      7.78 o
   1   1  30        0.05        0.00      8.21 o
   2   1  30       72.47       69.54     11.86 o
   3   1  30        0.01        0.00     13.55 o
  -4   2  30        8.90       25.39     19.35 o
  -3   2  30        1.06        0.00     12.06 o
  -2   2  30        0.68        0.00     10.29 o
  -1   2  30       31.52       33.65      7.26 o
   0   2  30        1.09        5.28      8.54 o
   1   2  30       10.00        4.08      8.09 o
   2   2  30       14.40       11.22      9.84 o
  -3   3  30       11.94        4.94     13.53 o
  -2   3  30       24.02       32.00     12.36 o
  -1   3  30       17.44       18.40      9.03 o
   0   3  30        0.06        0.00      9.03 o
   1   3  30        0.14        0.00      9.36 o
   2   3  30       30.02       28.81     11.77 o
  -3   4  30        2.98       17.71     13.51 o
  -2   4  30       26.65       35.88     12.07 o
  -1   4  30        0.24        1.77     10.82 o
   0   4  30       18.21       14.98      9.33 o
   1   4  30       16.38       14.31      9.52 o
   2   4  30        0.01        5.91     12.61 o
  -2   5  30        4.38        2.56     13.91 o
  -1   5  30       14.18       11.60     10.46 o
   0   5  30        0.73        7.69     10.86 o
   1   5  30        1.34        9.66     13.17 o
  -1   6  30        2.57        0.00     14.67 o
   0   6  30        8.72        0.00     15.28 o
   0  -7  31        0.01        8.66     17.62 o
  -2  -6  31        0.14        0.00     16.11 o
  -1  -6  31        0.18        0.00     11.62 o
   0  -6  31       18.83       23.11     14.86 o
   1  -6  31       14.22        8.47     11.82 o
  -2  -5  31        0.49        4.16     14.15 o
  -1  -5  31        0.00        0.00     11.77 o
   0  -5  31       40.67       15.21     14.38 o
   1  -5  31        3.78        0.00     11.31 o
   2  -5  31        1.46        5.06     13.09 o
  -3  -4  31        0.01        6.40     19.16 o
  -2  -4  31        1.14        0.00     14.53 o
  -1  -4  31        0.37        4.88     10.72 o
   0  -4  31      150.85      168.11     19.75 o
   1  -4  31       26.64       15.99     23.27 o
   2  -4  31        8.43       12.36     12.37 o
  -3  -3  31        2.34        0.00     13.56 o
  -2  -3  31        4.65        0.04     10.22 o
  -1  -3  31       12.82       16.89     10.56 o
   0  -3  31        5.89        2.57      8.45 o
   1  -3  31       12.90        0.00     13.41 o
   2  -3  31       16.52        6.14     12.60 o
   3  -3  31        0.48        0.00     13.51 o
  -3  -2  31       10.79       17.54     14.11 o
  -2  -2  31        0.06        0.00      9.86 o
  -1  -2  31        0.90        0.00      9.84 o
   0  -2  31       70.66       70.01     12.16 o
   1  -2  31        2.08        4.43      8.77 o
   2  -2  31        0.81        0.00     12.02 o
   3  -2  31        0.72        7.97     12.41 o
  -3  -1  31        6.44        2.06     13.16 o
  -2  -1  31        0.83        4.41      9.48 o
  -1  -1  31      144.16      153.28     12.35 o
   0  -1  31       81.51       93.92     15.37 o
   1  -1  31        7.05        8.56      8.09 o
   2  -1  31        0.02        0.00     11.57 o
   3  -1  31        4.14        3.11     12.21 o
  -3   0  31        1.03        0.00     12.55 o
  -2   0  31       89.18       94.33     11.86 o
  -1   0  31      613.37      631.84     22.63 o
   0   0  31        7.08        6.97      8.49 o
   1   0  31        8.13        5.33      8.57 o
   2   0  31       16.42       20.09     10.84 o
   3   0  31        0.12        0.00     12.68 o
  -3   1  31        0.52        0.36     17.01 o
  -2   1  31       90.17       80.05     10.57 o
  -1   1  31        8.54       10.70      7.87 o
   0   1  31        4.73       12.98      8.59 o
   1   1  31        2.61        8.77      8.71 o
   2   1  31        0.46        0.00     10.76 o
  -3   2  31        2.50        0.29     12.41 o
  -2   2  31        2.44        3.06      9.79 o
  -1   2  31       33.03       38.96     10.53 o
   0   2  31        2.93        6.22      9.03 o
   1   2  31       12.07       15.87      9.06 o
   2   2  31       44.41       35.86     10.76 o
  -3   3  31        3.67       11.21     12.57 o
  -2   3  31        5.24        1.71     13.25 o
  -1   3  31        3.25        4.22      9.00 o
   0   3  31        3.09        0.61      9.54 o
   1   3  31        0.07        3.08      8.76 o
   2   3  31       96.02       93.30     13.61 o
  -3   4  31        8.18        0.00     13.60 o
  -2   4  31        4.50       18.88     13.21 o
  -1   4  31        1.35        3.24     10.91 o
   0   4  31        0.81        5.30     10.09 o
   1   4  31        0.79        0.00      9.06 o
  -2   5  31        5.02       15.11     13.95 o
  -1   5  31       17.88       23.71     11.69 o
   0   5  31        0.95        9.58     10.63 o
  -1  -6  32       10.60        0.00     14.68 o
   0  -6  32        3.73        6.17     16.43 o
   1  -6  32       10.15        3.28     14.02 o
  -2  -5  32        8.97       15.12     15.22 o
  -1  -5  32       23.27       23.26     12.45 o
   0  -5  32        8.33        0.00     15.83 o
   1  -5  32        2.41        0.00     16.67 o
   2  -5  32        3.32        3.10     15.94 o
  -2  -4  32        9.78       22.20     13.38 o
  -1  -4  32       48.71       66.78     12.61 o
   0  -4  32      101.28      117.04     15.89 o
   1  -4  32       17.77        4.37     15.84 o
   2  -4  32        9.13       10.79     14.19 o
  -3  -3  32        7.18        0.00     14.36 o
  -2  -3  32        1.89        0.00     14.26 o
  -1  -3  32        3.50        9.64     11.11 o
   0  -3  32       60.77       72.80     12.19 o
   1  -3  32        2.07        8.65     14.56 o
   2  -3  32        5.41        3.97     14.99 o
  -3  -2  32        9.16       17.15     14.96 o
  -2  -2  32        0.10       12.31     10.77 o
  -1  -2  32        6.98        1.56     10.83 o
   0  -2  32        0.33       20.51     11.33 o
   1  -2  32        0.33        1.34      9.57 o
   2  -2  32        2.47        0.00     13.30 o
  -3  -1  32        0.03        3.31     13.69 o
  -2  -1  32       20.10       33.88     10.79 o
  -1  -1  32       96.48       94.75     10.44 o
   0  -1  32        9.81        9.67      9.23 o
   1  -1  32        3.27        2.90      9.52 o
   2  -1  32        0.00        0.00     12.87 o
  -3   0  32        0.40        0.00     10.77 o
  -2   0  32        2.85        0.00      9.88 o
  -1   0  32       77.18       78.40     12.42 o
   0   0  32       21.29       21.47      9.12 o
   1   0  32        0.73        0.00      8.43 o
   2   0  32        2.33       12.43     11.03 o
  -3   1  32        1.78        4.09     12.71 o
  -2   1  32       31.28       39.61      9.86 o
  -1   1  32       61.01       58.03     11.59 o
   0   1  32        0.01        0.00      9.15 o
   1   1  32        4.90        0.00      8.95 o
   2   1  32        0.03        0.00     11.01 o
  -3   2  32        0.82        0.00     12.54 o
  -2   2  32        0.50        7.43     11.02 o
  -1   2  32       36.04       22.94     11.02 o
   0   2  32        5.79        3.04      9.71 o
   1   2  32        8.51        4.95      9.24 o
   2   2  32        5.56        0.00     11.83 o
  -3   3  32        0.30        0.00     14.47 o
  -2   3  32        0.03        0.00     12.88 o
  -1   3  32        6.53        7.09      9.24 o
   0   3  32        0.01       10.25      8.60 o
   1   3  32        0.19        0.00      9.20 o
  -2   4  32        0.02        7.34     13.16 o
  -1   4  32        7.76       12.12      9.54 o
   0   4  32        2.82        1.40     10.40 o
   1   4  32        0.00        0.00     10.84 o
  -1   5  32        1.97        6.27     12.35 o
   0   5  32        2.15       12.64     10.99 o
   0  -6  33        0.83        0.00     16.45 o
  -2  -5  33        1.04        6.23     15.63 o
  -1  -5  33        2.04        6.05     13.64 o
   0  -5  33        0.96        0.00     15.96 o
   1  -5  33        0.12        0.00     17.85 o
  -2  -4  33        0.25        0.00     15.37 o
  -1  -4  33        0.19        3.36     11.44 o
   0  -4  33       19.63       32.87     14.63 o
   1  -4  33        2.98        0.00     16.15 o
   2  -4  33        0.38        1.12     13.59 o
  -3  -3  33        0.36        0.00     15.68 o
  -2  -3  33        0.17        0.00     14.43 o
  -1  -3  33        1.85        3.54     11.59 o
   0  -3  33       50.83       27.05     13.56 o
   1  -3  33        0.07        0.00     16.18 o
   2  -3  33        5.52       16.02     18.72 o
  -3  -2  33       31.79       45.99     15.53 o
  -2  -2  33        6.58        9.22     10.72 o
  -1  -2  33       12.55       10.98     11.18 o
   0  -2  33       68.87       69.41      9.22 o
   1  -2  33        0.85        5.95     10.45 o
   2  -2  33       13.01        1.59     14.88 o
  -3  -1  33        2.76        0.00     14.42 o
  -2  -1  33       14.26       12.37     10.92 o
  -1  -1  33       42.34       46.34     11.46 o
   0  -1  33       46.83       28.20     10.39 o
   1  -1  33        0.22        2.46     10.11 o
   2  -1  33        0.03        8.82     13.74 o
  -3   0  33        1.73        8.03     11.84 o
  -2   0  33       18.59       20.15      9.98 o
  -1   0  33       88.95       79.41     12.11 o
   0   0  33       24.20       27.18      9.82 o
   1   0  33        0.00        0.00      9.40 o
   2   0  33        4.80        2.20     11.73 o
  -3   1  33        1.51       10.60     13.94 o
  -2   1  33       10.16       16.87      9.94 o
  -1   1  33       54.26       70.56     13.90 o
   0   1  33        6.64        0.76      9.48 o
   1   1  33        2.67        1.27      9.50 o
   2   1  33        2.71        0.00     11.77 o
  -3   2  33        3.93        0.00     19.80 o
  -2   2  33        0.11        6.75      9.20 o
  -1   2  33       13.50        2.07     11.06 o
   0   2  33        0.05        2.26      8.83 o
   1   2  33        1.31        0.00     10.00 o
  -2   3  33        1.46        6.14     12.12 o
  -1   3  33        8.84       18.03     11.69 o
   0   3  33        2.32        0.00      9.26 o
   1   3  33        0.14        1.68     10.53 o
  -2   4  33        0.48        0.30     15.53 o
  -1   4  33        8.02        3.43     10.84 o
   0   4  33        6.41       10.85     11.34 o
  -1  -5  34       29.34       29.41     15.28 o
   0  -5  34        3.17        0.00     16.98 o
   1  -5  34        0.88        0.00     17.85 o
  -2  -4  34        4.44        4.41     14.27 o
  -1  -4  34       22.02       29.79     12.68 o
   0  -4  34        3.78       11.45     13.87 o
   1  -4  34        0.48        0.00     15.56 o
  -2  -3  34        0.05        0.00     14.05 o
  -1  -3  34        7.23        6.09     11.85 o
   0  -3  34       54.54       48.49     15.69 o
   1  -3  34        5.58        3.06     17.04 o
   2  -3  34        5.60        0.00     15.40 o
  -2  -2  34        0.06        0.00     11.24 o
  -1  -2  34        1.93        0.15     11.02 o
   0  -2  34      302.32      354.69     17.14 o
   1  -2  34        1.30        0.00     12.59 o
   2  -2  34        6.57       15.52     15.63 o
  -3  -1  34        0.89        0.92     15.00 o
  -2  -1  34        1.72        3.52     11.14 o
  -1  -1  34       41.20       32.10     11.61 o
   0  -1  34       27.53       28.05      8.76 o
   1  -1  34        1.41        3.03     10.37 o
   2  -1  34        0.39       15.52     14.51 o
  -3   0  34        3.20        0.00     13.12 o
  -2   0  34        3.72        0.00     10.40 o
  -1   0  34       52.08       64.86     12.65 o
   0   0  34       13.74       13.24      9.02 o
   1   0  34        0.63        4.10     10.68 o
   2   0  34        3.55        0.00     14.22 o
  -2   1  34        5.50       14.54     10.92 o
  -1   1  34       63.99       79.08     13.38 o
   0   1  34        0.75        6.26      9.10 o
   1   1  34        0.01        0.00      9.86 o
  -2   2  34        3.20       10.28     10.32 o
  -1   2  34        0.15        0.00     11.95 o
   0   2  34        0.08        0.30      9.52 o
   1   2  34        0.02       17.33     13.77 o
  -2   3  34        0.80        5.29     12.92 o
  -1   3  34        0.04        0.00     12.42 o
   0   3  34        0.15        0.00     11.42 o
  -1  -4  35        0.68        0.11     15.11 o
   0  -4  35        8.06        0.00     17.00 o
   1  -4  35        6.63        0.00     17.39 o
  -2  -3  35        1.09        3.23     17.46 o
  -1  -3  35        4.33        7.80     12.71 o
   0  -3  35        1.16       14.86     13.87 o
   1  -3  35        2.26        0.00     13.16 o
  -2  -2  35        3.41       12.30     18.55 o
  -1  -2  35        4.55        7.04     12.48 o
   0  -2  35        4.20        2.18      9.80 o
   1  -2  35        0.92       15.77     12.58 o
  -2  -1  35        9.24       10.19     11.95 o
  -1  -1  35        0.54        3.47     12.38 o
   0  -1  35        1.61       20.15      9.32 o
   1  -1  35        3.07        5.53     11.10 o
  -2   0  35        3.51        4.32     11.71 o
  -1   0  35       22.28       20.34     12.10 o
   0   0  35        2.87       14.44      9.07 o
   1   0  35        2.41       15.02     12.11 o
  -2   1  35        1.24        0.00     11.56 o
  -1   1  35       22.08       21.26     12.39 o
   0   1  35        8.70        6.98      9.23 o
   1   1  35        1.80        9.03     11.41 o
  -2   2  35        0.01        3.98     11.08 o
  -1   2  35       16.08        8.11     12.36 o
   0   2  35        6.53        9.98     11.55 o
  -1   3  35        2.50       14.88     14.05 o
   0   3  35        2.12        0.00     11.83 o
  -1  -3  36        0.04        0.00     12.63 o
   0  -3  36        8.33       32.96     15.86 o
  -1  -2  36        0.01        1.55     13.52 o
   0  -2  36       22.50       12.82     13.54 o
   1  -2  36        0.02        0.00     13.79 o
  -2  -1  36        0.01        6.81     12.75 o
  -1  -1  36        0.07        6.74     12.81 o
   0  -1  36      124.62      138.75     12.28 o
   1  -1  36        9.00       10.41     11.68 o
  -2   0  36        3.14        6.30     12.37 o
  -1   0  36       19.52       18.05     12.83 o
   0   0  36      151.10      150.79     12.01 o
   1   0  36        0.14        0.00     11.79 o
  -1   1  36       49.23       38.40     15.05 o
   0   1  36       14.59       15.63     11.09 o
  -1   2  36        7.09       19.02     12.68 o
   0   2  36       14.44       18.59     12.85 o
   0  -2  37        0.42        0.00     13.68 o
  -1  -1  37       24.73       29.25     13.20 o
   0  -1  37        0.03        6.57     10.78 o
  -1   0  37        7.67        0.00     13.78 o
   0   0  37       27.39       58.51     12.09 o
 
